# Supplementary material for: Evolution of endoglucanase genes in subterranean and surface isopod crustaceans from Central Western Australia
Source: Ecol Evol. 2023 Sep 29;13(10):e10552. doi: 10.1002/ece3.10552 (PMC10541295; doi:10.1002/ece3.10552)
Supplement: Supplementary file 1 — Appendix S1 [file ECE3-13-e10552-s001.zip]

Archive with 3 entries (3 files):
- ece310552-sup-0001-TablesS1-S5.docx
- Phylogenetic_Inference_GH9_Combined_MAFFT_194seqs_trimmed.nex
- Selection_Pressure_Geneious.phy
