# Supplementary material for: Evolution of endoglucanase genes in subterranean and surface isopod crustaceans from Central Western Australia
Source: Ecol Evol. 2023 Sep 29;13(10):e10552. doi: 10.1002/ece3.10552 (PMC10541295; doi:10.1002/ece3.10552)
Supplement: Supplementary file 1 — Appendix S1 [file ECE3-13-e10552-s001.zip › Phylogenetic_Inference_GH9_Combined_MAFFT_194seqs_trimmed.nex]

#NEXUS
BEGIN DATA;
	DIMENSIONS NTAX=194 NCHAR=495;
	FORMAT DATATYPE = Protein GAP = - MISSING = ?;
	MATRIX
	NODE_3463_length_1494_cov_0_088889_p1 PFDYAEALCKSILFYDAQRSGKLSG-DERFDWRGDSTLTDGADNSVDLVGGYFDAGDFVKFGFPMAYTITLLSWSLLAYPNGYQTTGQTDYARAAIKWGTDYFLK-A-HTSTDTLWGQVGDGGIDHAY--WGRPEDMDV-ERPSDYIDSQEPGSDLAGETAAALAAASIVFQDVDSSYSAQLLQAAKELYDFADNYRDFYYNAIQ----GAAG-YYLS-SDYHDELVYGALWLNRATGDEAYLTKAKQYIEEFGFLGIQYGWTYNFDWDDKRAGCYALLAE--LD-GS----DLYRETLRNYTIYLR-----NEQQKTPLGLVYIMQWGTLRHANNVAFIALR-------AAE--------…
	NODE_5007_length_1265_cov_0_144940_p1 PYDYAEALCKSILFYEAQRSGELAD-DERFDWRGDSCLTDGADNGVDLVGGYFDAGDFVKFGFPMAYSVTLLSWSLLAYPNGYEITGQTDYARAAIKWGTDYFLK-A-HTATDTLWGQVGDGGVDHAY--WGRPEDMDV-ERPSDKIDSQEPGSDLAGETAAALAAASIVFQDVDSSYSAQLLEAAKELYDFADNYRDFYYNSIQ----GASG-YYLS-SNWQDELVWGALWLNRATGDEAYLTKAKQYIEEFGFLGIQYGWTYNFDWDDKRAGCYALLAE--ID-GS----DLYRETLRNYTIYLR-----NEQQKTPLGLVYIMQWGTLRHANNVGFIALR-------AAE--------…
	NODE_3571_length_1306_cov_0_057995_p1 ----------SILFYEAQRSGKLAG-DERFDWRGDSCLEDGADNGVDLVGGYFDAGDFVKFGFPMAYSVTLLSWSLLAYPSGYETTGQTDYARAAIKWGTDYFLK-A-HTATDVLWGQVGDGGPDHAY--WGRPEDMTM-DRPSDKIDSQEPGSDLAGETAAALAAASIVFQDVDSSYSAQLLQAAVELYDLADNYRDFYYNAIG----GASG-YYLS-SGWEDELVWGALWLYRATGDEAYLTKGKQYIEEFGFLGTQYGWTYNFDWDDKRAGCYALLAE--LD-GS----DLYRETLRNYTIYLR-----NEQQKTPLGLVYIMQWGTLRHANNVGFIALR-------AAE--------…
	Porcellionides_pruinosus_ORF578_GH9 PYDYAEALCKSILFYEAQRSGKLAG-DERFDWRGDSCLEDGADNGVDLVGGYFDAGDFVKFGFPMAYSVTLLSWSLLAYPSGYETTGQTDYARAAIKWGTDYFLK-A-HTATDVLWGQVGDGGPDHAY--WGRPEDMTM-DRPSDKIDSQEPGSDLAGETAAALAAASIVFQDVDSSYSAQLLQAAVELYDLADNYRDFYYNAIG----GASG-YYLS-SNWQDELVWGALWLYRATGDEAYLTKGKQYIEEFGFLGPQYGWTYNFDWDDKKAGCYALLAE--LD-GS----DLYRETLRSYTIYLR-----NEQQKTPLGLVYIMQWGTLRHANNVGFIALR-------AAE----------…
	Porcellio_laevis_ORF275_GH9 PYDYAEALCKSILFYEAQRSGKLSG-DERFDWRGDSCLEDGSDNGVDLVGGYFDAGDFVKFGFPMAYSVTLLSWSLLAYPSGYETTGQTEYARAAIKWGTDYFLK-A-HTATDVLWGQVGDGGPDHAY--WGRPEDMTM-ERPSDKIDSQEPGSDLAGETAAALAAASIVFQDVDSSYSSQLLQAAIELYDLADNYRDFYYNAIG----GASG-YYLS-SSWHDELVWGALWLYRATGDEAYLTKGRQYIEEFGFLGIQYGWTYNFDWDDKRAGCYALLAE--LD-GS----DLYRETLRNYTIYLR-----NEQQKTPLGLVYIMQWGTLRHANNVGFIALR-------AAE-------------LGL-D…
	tr_D1M7L1_D1M7L1_PORSC ----------------------------------------------------------------------------------------------------------------------------------MGRPEDMTM-DRPSDKIDSEEPGSDLAGETAAALAAASIVFQDVDSSYSAQLLQAAKELYDLADNYRDFYYNAIG----GASG-YYLS-SNWQDELVWGALWLYRATGDEAYLTKGQQYIEEFGFLGIQYGWTYNFDWDDKRAGCYALLAE--LD-GS----DLYRETLRNYTIYLR-----DEQQKTPLGLVYIMQWGTLRHANNVGFIALR-------AAE-------------LGL-DTEEDV…
	Porcellio_dilatatus_p_ORF120_GH9 PYDYAEALCKSILFYDAQRSGKLSG-DERFDWRGDSCLEDGADNGVDLVGGYFDAGDFVKFGFPMAYSVTLLSWSLLAYPSGYETTGQTEYARAAIKWGTDYFLK-A-HTATDVLWGQVGDGGTDHAY--WGRPEDMTI-DRPSDKIDSQEPGSDLAGETAAALAAASIVFQDVDSSYSAQLLQAAVELYDLADNYRDFYYNAIG----GASG-YYLS-SSWQDELVWGALWLYRATGDEAYLTKGQQYIEEFGFLGIQYGWTYNFDWDDKRAGCYALLAE--LD-GS----DLYRETLRNYTIYLR-----DEQQKTPLGLVYIMQWGTLRHANNVGFIALR-------AAE-------------…
	Porcellio_dilatatus_d_ORF643_GH9 PYDYAEALCKSILFYDAQRSGKLSG-DERFDWRGDSCLEDGADNGVDLVGGYFDAGDFVKFGFPMAYSVTLLSWSLLAYPSGYETTGQTEYARAAIKWGTDYFLK-A-HTATDVLWGQVGDGGTDHAY--WGRPEDMTI-DRPSDKIDSQEPGSDLAGETAAALAAASIVFQDVDSSYSAQLLQAAVELYDLADNYRDFYYNAIG----GASG-YYLS-SSWQDELVWGALWLYRATGDEAYLTKGQQYIEEFGFLGIQYGWTYNFDWDDKRAGCYALLAE--LD-GS----DLYRETLRNYTIYLR-----DEQEKTPLGLVYIMQWGTLRHANNVGFIALR-------AAE-------------…
	Porcellio_dispar_ORF484_GH9 PYDYAEALCKSILFYEAQRSGQLSG-DERFDWRGDSCLEDGADNGVDLVGGYFDAGDFVKFGFPMAYSVTLLSWSLLAYPSGYETTGQTEYARAAIKWGTDYFLK-A-HTATDVLWGQVGDGGTDHAY--WGRPEDMTI-DRPSDKIDSQEPGSDLAGETAAALAAASIVFQDVDSSYSAQLLQAAVELYDLADNYRDFYYNAIG----GASG-YYLS-SSWEDELVWGALWLYRATGDEAYLTKGQQYIEEFGYLGIQYGWTYNFDWDDKRAGCYALLAE--LD-GS----DLYRETLRNYTIYLR-----DEQQKTPLGLVYIMQWGTLRHANNVGFIALR-------AAE-------------LGL-D…
	tr_D1M7L0_D1M7L0_PORSC ----------------------------------------------------------------------------------------------------------------------------------WGRPEDMTM-DRPSDKIDSEEPGSGLAGETAAALAAASIVFQDVDSSYSAQLLQAAKELYDLADNYRDFYYNAIG----GASG-YYLS-SNWQDELVWGALWLYRATGDEAYLTKGQQYIEEFGFLGIQYGWTYNFDWDDKRAGCYALLAE--LD-GS----DLYRETLRNYTIYLR-----DGQQKTPLGLVYIMQWGTLRHANNVGFIALR-------AAE-------------LGL-DTEENV…
	Porcellio_scaber_ORF548_GH9 PYDYGEALCKSILFYDAQRSGKLSG-DERFDWRGDSCLEDGSDNGVDLVGGYFDAGDFVKFGFPMAYTVTLLSWSLLAYPSGYETTGQTEYARAAIKWGTDYFLK-A-HTATDVLWGQVGDGGPDHAY--WGRPEDMTM-DRPSDKIDSQEPGSDLAGETAAALAAASIVFQDVDSSYSAQLLQAAIELYDFADNYRDFYYNAIG----GASG-YYLS-SSWQDELVWGALWLYRATGDEAYLAKGQQYIEEFGFLGIQYGWTYNFDWDDKRAGCYALLAE--LE-GS----DLYRETLRNYTIYLR-----DVQPKTPLGLVYIMQWGTLRHANNVGFIALR-------AAE-------------LGL-D…
	Armadillidium_vulgare_ORF1400_GH9 PYDYAEALCKSILFYEAQRSGKLSG-DERFDWRGDSCLEDGVDNGVDLVGGYFDAGDFVKFGFPMAYSVTLLSWSLLAYPNGYQTTGQTDYARAAIKWGTDYFLK-A-HTASDVLWGQVGDGGADHAY--WGRPEDMDI-DRPSDKIDSQEPGSDLAGETAAALAAASIVFQDVDSSYSSQLLQAAKELYELADNYRDFYYNAIG----GASG-YYLS-SNWQDELVWGALWLYRATGDETYLTKGKQYIEEFGFLGIQYGWTYNFDWDDKRAGCYALLAE--ID-GS----DLYRETLRNYTIYLR-----NEQQKTPLGLVYIMQWGTLRHANNVGFIALR-------AAE------------…
	Armadillidium_versicolor_ORF414_GH9 PYDYAEALCKSILFYEAQRSGKLSG-DERFDWRGDSCLEDGADNGVDLVGGYFDAGDFVKFGFPMAYSVTLLSWSLLAYPNGYQTTGQTDYARAAIKWGTDYFLK-A-HTASDVLWGQVGDGGADHAY--WGRPEDMDM-DRPSDKIDSQEPGSDLAGETAAALAAASIVFQDVDSSYSSQLLEAAKELYELADNYRDFYYNAIG----GASG-YYLS-SNWQDELVWGALWLYRATGDETYLTKGKEYIEEFGFLGIQYGWTYNFDWDDKRAGCYALLAE--ID-GS----DLYRETLRNYTIYLR-----NEQQKTPLGLVYIMQWGTLRHANNVGFIALR-------AAE----------…
	Armadillidium_siculorum_ORF294_GH9 PYDYAEALCKSILFYEAQRSGKLSG-DERFDWRGDSCLEDGADNGVDLVGGYFDAGDFVKFGFPMAYSVTLLSWSLLAYPNGYQTTGQTDYARAAIKWGTDYFLK-A-HTASDVLWGQVGDGGADHAY--WGRPEDMDM-ERPSDKIDSQEPGSDLAGETAAALAAASIVFQDVDSSYSSELLQAAKELYELADNYRDFYYNAIG----GASG-YYLS-SNWQDELVWGALWLYRATGDETYLTKGKEYIEEFGFLGIQYGWTYNFDWDDKRAGCYALLAE--ID-GS----DLYRETLRNYTIYLR-----NEQQKTPLGLVYIMQWGTLRHANNVGFIALR-------AAE-----------…
	Armadillidium_assimile_ORF431_GH9 PYDYAEALCKSILFYEAQRSGKLSG-DERFDWRGDSCLEDGADNGVDLVGGYFDAGDFVKFGFPMAYSVTLLSWSLLAYPNGYQITGQTDYARAAIKWGTDYFLK-A-HTASDVLWGQVGDGGADHAY--WGRPEDMDM-ERPSDKIDSQEPGSDLAGETAAALAAASIVFQDVDSSYSSELLQAAKELYELADNYRDFYYNAIG----GASG-YYLS-SNWQDELVWGALWLYRATGDETYLTKGKQYIEEFGFLGIQYGWTYNFDWDDKRAGCYALLAE--ID-GS----DLYRETLRNYTIYLR-----NEQQKTPLGLVYIMQWGTLRHANNVGFIALR-------AAE------------…
	Armadillidium_simoni_ORF356_GH9 PYDYAEALCKSILFYEAQRSGKLSG-DERFDWRGDSCLEDGADNGVDLVGGYFDAGDFVKFGFPMAYSVTLLSWSLLAYPNGYQTTGQTDYARAAIKWGTDYFLK-A-HTASDVLWGQVGDGGADHAY--WGRPEDMDI-DRPSDKIDSQEPGSDLAGETAAALAAASIVFQDVDSSYSSALLQAAKELYELADNYRDFYYNAIG----GASG-YYLS-SNWQDELVWGALWLYRATGDETYLTKGKEYIEEFGFLGIQYGWTYNFDWDDKRAGCYALLAE--ID-GS----DLYRETLRNYTIYLR-----NEQQKTPLGLVYIMQWGTLRHANNVGFIALR-------AAE-------------L…
	Armadillidium_maculatum_ORF270_GH9 PYDYAEALCKSILFYEAQRSGKLSG-DERFDWRGDSCLEDGADNGVDLVGGYFDAGDFVKFGFPMAYSVTLLSWSLLAYPNGYQTTGQTDYARAAIKWGTDYFLK-A-HTASDVLWGQVGDGGADHAY--WGRPEDMDI-DRPSDKIDSQEPGSDLAGETAAALAAASIVFQDVDSSYSSALLQAAKELYELADNYRDFYYNAIG----GASG-YYLS-SNWQDELVWGALWLYRATGDETYLTKGKEYIEEFGFLGIQYGWTYNFDWDDKRAGCYALLAE--ID-GS----DLYRETLRNYTIYLR-----NEQQKTPLGLVYIMQWGTLRHANNVGFIALR-------AAE-----------…
	Armadillidium_tunisiense_ORF471_GH9 PYDYAEALCKSILFYEAQRSGKLSG-DERFDWRGDSCLEDGADNGVDLVGGYFDAGDFVKFGFPMAYSVTLLSWSLLAYPNGYQTTGQTDYARAAIKWGTDYFLK-A-HTASDVLWGQVGDGGADHAY--WGRPEDMDM-DRPSDKIDSQEPGSDLAGETAAALAAASIVFQDVDSSYSSELLQAAKELYELADNYRDFYYNAIG----GASG-YYLS-SNWQDELVWGALWLYRATGDETYLTKGKEYIEEFGFLGIQYGWTYNFDWDDKRAGCYALLAE--ID-GS----DLYRETLRNYTIYLR-----NDQQKTPLGLVYIMQWGTLRHANNVGFIALR-------AAE----------…
	Armadillidium_nasatum_ORF302_GH9 PYDYAEALCKSILFYEAQRSGKLAG-DERFDWRGDSCLEDGADNGVDLVGGYFDAGDFVKFGFPMAYSVTLLSWSLLAYPNGYQTTGQTDYARAAIKWGTDYFLK-A-HTASDVLWGQVGDGGADHAY--WGRPEDMDI-DRPSDKIDSQEPGSDLAGETAAALAAASIVFQDVDSSYSSELLQAAKELYELADNYRDFYYNAIG----GASG-YYLS-SNWQDELVWGALWLYRATGDETYLTKGKEYIEEFGFLGIQYGWTYNFDWDDKRAGCYALLAE--ID-GS----DLYRETLRNYTIYLR-----NDQQKTPLGLVYIMQWGTLRHANNVGFIALR-------AAE-------------…
	Armadillidium_depressum_ORF409_GH9 PYDYAEALCKSILFYEAQRSGKLSG-DERFDWRGDSCLEDGADNGVDLVGGYFDAGDFVKFGFPMAYSVTLLSWSLLAYPNGYQTTGQTDYARAAIKWGTDYFLK-A-HTASDVLWGQVGDGGADHAY--WGRPEDMDI-DRPSDKIDSQEPGSDLAGETAAALAAASIVFQEVDSSYSSALLQAAKELYELADNYRDFYYNAIG----GASG-YYLS-SNWQDELVWGALWLYRATGDETYLTKGKQYIEEFGFLGIQYGWTYNFDWDDKRAGCYALLAE--ID-GS----DLYRETLRNYTIYLR-----NDQQKTPLGLVYIMQWGTLRHANNVGFIALR-------AAE-----------…
	Armadillidium_granulatum_ORF372_GH9 PYDYAEALCKSILFYEAQRSGKLSG-DERFDWRGDSCLEDGADNGVDLVGGYFDAGDFVKFGFPMAYSVTLLSWSLLAYPNGYQTTGQTDFARAAIKWGTDYFLK-A-HTASDVLWGQVGDGGADHAY--WGRPEDMDI-DRPSDKIDSQEPGSDLAGETAAALAAASIVFQDVDSSYSSELLQAAKELYELADNYRDFYYNAIG----GASG-YYLS-SNWQDELVWGALWLYRATGDETYLTKGKQYIEEFGFLGIQYGWTYNFDWDDKRAGCYALLAE--ID-GS----DLYRETLRNYTIYLR-----NDQQKTPLGLVYIMQWGTLRHANNVGFIALR-------AAE----------…
	Cylisticus_convexus_ORF502_GH9 PYDYAEALCKSILFYDAQRSGKLSG-DERFDWRGDSCLEDGADNGVDLVGGYFDAGDFVKFGFPMAYTVTLLSWSLLAYPIGYETTGQTDYARAAIKWGTDYFLK-A-HTATDVLWGQVGDGGTDHAY--WGRPEDMTM-DRPSDKIDSQEPGSDLAGETAAALAAASIIFQDVDSSYSAQLLQAAKELYDLADNYRDFYYNAIG----GASG-YYLS-SNWQDELVWGALWLYRATGDEAYLTKAEEYIEEFGFLGIQYGWTYNFDWDDKRAGCYALLAE--LD-GS----DLYRETLRNYTIYLR-----DEQQKTPLGLVYIMQWGTLRHANNVGFIALR-------AAE-------------LG…
	Orthometopon_planum_ORF206_GH9 PYDYGEALCKAILFYEAQRSGKLSG-DERFDWRGDSCLEDGADNGVDLVGGYFDAGDFVKFGFPMAYSVTLLSWSLLAYPSGYETTGQTDYARAAIKWGTDYFLK-A-HTATDVLWGQVGDGGPDHAY--WGRPEDMDL-DRPSDKIDSQEPGSDLAGETAAALAAASIVFQDVDSSYSAQLLQAAKELYDLADNYRDFYYNAIG----GASG-YYLS-SNWQDELVWGALWLYRATGDEAYLTKGKQYIDEFGFLGIQYGWTYNFDWDDKRAGCYALFAE--LD-GS----DLYRETLRNYTIYLR-----DEQQKTPLGLVYIMQWGTLRHANNVGFIALR-------AAE-------------LG…
	Oniscus_asellus_ORF525_GH9 PYDYTEALCKSILFYEAQRSGKLSG-DERFDWRGDSCLDDGADNGVDLVGGYFDAGDFVKFGFPMAYTVTLLSWSLLAYPSGYESTGQTDYARAAIKWGTDYFLK-A-HTASDVLWGQVGDGGPDHAY--WGRPEDMTI-DRPSDKIDSQEPGSDLAGETAAALAAASIVFQDVDSSYSAQLLQASKELYDLADNYRDFYYNSIQ----GASG-YYLS-SSWQDELVWGALWLYRATGDESYLTKGKQYIEEFGFLGPQYGWTYNFDWDDKRAGCYALLAE--ID-GS----DLYRETLRNYTIYLR-----TEQAKTPLGLVYIMQWGTLRHANNVGFISLR-------AAE-------------LGL-DT…
	Eluma_caelatum_ORF185_GH9 PYDYGEALCKSILFYEAQRSGTLSG-DERFDWRGDSCLEDGADNGVDLVGGYFDAGDFVKFGFPMAYSVTLLSWSLLAYPNGYETTGQTDYARAAIKWGTDYFLK-A-HTASDVLWGQVGDGGTDHAY--WGRPEDLDM-ERPSDKIDSQEPGSDLAGETAAALAAASIVFQDVDSSYSAQLLQAAIELYELADNYRDFYYNAIG----GASG-YYLS-SNWQDELVWGALWLYRATGDESYLTKGKEYIEEFGFMGIQYGWTYNFDWDDKRAGCYALLAE--DD-GS----DLYRETLRNYTIYLR-----NEQTKTPLGLVYIMQWGTLRHANNVGFIALR-------AAE-------------LDL-DAD…
	Philoscia_muscorum_ORF396_GH9 PYDYGEALCKSILFYEAQRSGKLSG-DERFDWRGDSCLEDGADNGVDLVGGYFDAGDFVKFGFPMAYTVTLLSWSLLAYPSGYESTGQTDYARSAIKWGTDYFLK-A-HTASDELWGQVGDGGVDHAY--WGRPEDMDV-DRPSDKINSQEPGSDLAGETAAALAAASIVFQDVDSSYSAQLLQASKELYDLADNYREFYYNSIQ----GASG-YYLS-SNWQDELVWGALWLYRATGDETYLTKGKQYIEEFGFLGPQYGWTYNFDWDDKKAGCWALLAE--LD-GS----DLYTETLRNYTIYLR-----NEQQKTPLGLVYIMQWGTLRHANNVGFIALR-------AAE-------------LGL…
	Armadillo_officinalis_ORF325_GH9 PYDYAEALCKSILFYDAQRSGKLSG-DERFDWRGDSCLEDGADNGVDLVGGYFDAGDFVKFGFPMAYSVTLLSWSLLAYPSGYETTGQTDYARAAIKWGTDYFLK-A-HTSSDTLWGQVGDGGPDHAY--WGRPEDMTI-ERPSDKIDSQEPGSDLAGETAAALAAASIVFQDVDSSYSAQLLQASKELYDLADNYRDFYYNSIQ----GASG-YYLS-SSYNDELVWGALWLYRATGDESYLTKGKQYIEEFGYLGPQYGWTYNFDWDDKRAGCYALLAE--LD-GS----DLYRETLRNYTIYLR-----NDQQKTPLGLVYIMQWGTLRHANNVGFIALR-------AAE-------------…
	Chaetophiloscia_elongata_ORF46_GH9 PYDYGEALCKSILFYDAQRSGVLSG-DERFDWRGDSCLEDGADNGVDLVGGYFDAGDFVKFGFPMAYTVTLLSWSLLAYPNGYSTTGQTDYARAAIKWGTDYFLK-A-HTASDVLWGQVGDGGVDHAY--WGRPEDMDV-ERPSDYIDSQEPGSDLAGETAAALAAASIVFSDVDSSYSAQLLQASIELYDLADNYRDFYYNAIQ----GASG-YYLS-SSWQDELVWGALWLYRATGDEAYLTKGKQYIEEFGYLGEQYGWTHNFDWDDKRAGCYALLAE--LD-GS----DLYKETLRNYTIYLR-----NEQTKTPLGLVYIMQWGTLRHANNVGFIALR-------AAE-----------…
	Armadillidium_album_ORF446_GH9 PYDYAEALCKSILFYDAQRSGKLSG-EERFDWRGDSCLEDGADNGVDLVGGYFDAGDFVKFGFPMAYSVTLLSWSLLAYPNGYQTTGQTDYARSAIKWGTDYFLK-A-HPTIDVLWGQVGDGGTDHAY--WGRPEDMDM-DRPSDKIDSQEPGSDLAGETAAALAAASIVFQDVDPSYSARLLEAAKELYDLADNYRDFYYNAIG----GASG-YYLS-SSWEDELVWGALWLYRATGDDAYLTKGKQYIEEFGYLGPQYGWTYNFDWDDKRAGCYALLAE--LD-GS----EVYQETLRNYTIYLR-----NEQQKTPLGLVYIMQWGTLRHANNVGFIALR-------AAE-------------LG…
	Atlantoscia_floridana_ORF461_GH9 PYDYGEALCKAILFYDAQRSGQLSG-DERFDWRGDSCLTDGADNGVDLVGGYFDAGDFVKFGFPMAYSVTLLSWSLLAYPSGYASTGQTDYARAAIKWGTDYFLK-A-HTDADTLWGQVGDGGVDHAY--WGRPEDMDV-DRPSDKIDSQEPGSDLAGETAAALAAASIVFQDVDSSYAAQLLQASKELYDLADNYRDFYYNSIQ----GASG-YYLS-SNWQDELVWGALWLYRATGDEAYLTKGQQYIEEFGFLGPQYGWTYNFDWDDKRAGCYALLAE--LD-GS----DVYRETLRNYTIYLR-----NDQQKTPLGLVYIMQWGTLRHANNVGFIALR-------AAE-------------…
	Chaetophiloscia_elongata_ORF744_GH9 PYDYGEALCKAILFYDAQRSGQLSG-DERFDWRGDSCLTDGADNGVDLVGGYFDAGDFVKFGFPMAYSVTLLSWSLLAYPSGYASTGQTDYARAAIKWGTDYFLK-A-HTDANTLWGQVGDGGVDHAY--WGRPEDMDV-DRPSDKIDSQEPGSDLAGETAAALAAASIVFQDVDSSYAAQLLQASKELYDLADNYRDFYYNSIQ----GASG-YYLS-SNWQDELVWGALWLYRATGDEAYLTKGQQYIEEFGFLGPQYGWTYNFDWDDKRAGCYALLAE--LD-GS----DVYRETLRNYTIYLR-----NDQQKTPLGLVYIMQWGTLRHANNVGFIALR-------AAE----------…
	Balloniscus_sellowii_ORF386_GH9 PYDYGEALCKAILFYDAQRSGQLAG-DERFDWRGDSCLTDGADNGVDLVGGYFDAGDFVKFGFPMAYTVTLLSWSLLAYPSGYEKTGQTDYARRAIKWGTDYFLK-A-HTDADTLWGQVGDGGVDHAY--WGRPEDMDV-DRPSDKIDSQEPGSDLAGETAAALAAASIVFQDVDSAYSAQLLQAAKELYDLADNYRDFYYNSIQ----GASG-YYLS-SSWNDELVWGAVWLYRATNDEAYLTKAKQYIEEFGYLGPQYGWTYNFDWDDKRAGCYALLAE--LD-GS----DLYRETLRNYTIYLR-----NDQQKTPLGLVYIMQWGTLRHANNVGFIALR-------AAE-------------L…
	Trichorhina_tomentosa_ORF183_GH9 PFDYGEALCKAILFYDAQRSGKLSG-DERFDWRGDSCLTDGADNGVDLVGGYFDAGDFVKFGFPMAYSITLLSWSLLAYPNGYAVTGQTDYARAAIKWGTDYFLK-A-HTAPYELWGQVGDGGVDHAY--WGRPEDMNV-DRPSDKISDQEPGSDLAGETAAALAAASIVFQDVDSAYSAQLLQAAQELYDFADNYRDFYYNAIQ----GASG-YYLS-SNWQDELVWGALWLYRATGDESYLTKARQYIDEFGFLGIQYGWTYNFDWDDKRAGCYALLAE--LD-GS----DLYRETLRNYTIYLR-----DTQQKTPLGLVYIMQWGTLRHANNVGFIALR-------AAE-------------…
	Trichorhina_tomentosa_ORF184_GH9 PFDYGEALCKAILFYDAQRSGKLSG-DERFDWRGDSCLTDGADNGVDLVGGYFDAGDFVKFGFPMAYSITLLSWSLLAYPNGYAVTGQTDYARAAIKWGTDYFLK-A-HTAPYELWGQVGDGGVDHAY--WGRPEDMNV-DRPSDKISDQEPGSDLAGETAAALAAASIVFQDVDSAYSAQLLQAAQELYDFADNYRDFYYNAIQ----GASG-YYLS-SNWQDELVWGALWLYRATGDESYLTKARQYIDEFGFLGIQYGWTYNFDWDDKRAGCYALLAE--LD-GS----DLYRETLRNYTIYLR-----DTQQKTPLGLVYIMQWGTLRHANNVGFIALR-------AAE-------------…
	Trichoniscus_pusillus_ORF249_GH9 PYDYSEALCKSILFYDAQRSGALTE-DQRFDWRGDSCLTDGSDNGVDLVGGYFDAGDFVKFGLPMAYTVTLLSWSLIAYPDGYNNAGQAEYARRAIKWGSDYLLK-A-NTGPTELWGQVGDGGQDHAY--WGRPEDMNI-PRPSDKIDADEPGSDLAGETAAALAAASIVFSSTDSAYSAQCLDAAKNLFAFADQYRGFYYNAIP----GASG-YYLS-SSYEDELPWGALWLYKATGEESYLTRAKDLTDEFGFLNEQFGWTHNFDWDDKKAGVYALLAE--LD-GA----PEYIQVLQDYATYLR-----TEQQTTPLGLVYIMMWGTLRHANNVAFITLR-------AAE-------------…
	Haplophthalmus_danicus_ORF462_GH9 PYDYSEALCKSILFYDAQRSGVLNG-DIRFDWRGDTCVTDGSDNGVDLVGGYFDAGDFVKFGLPMAYTVSLLAWSLHAYPNGYTQAGETDNALRAIKWGSDYLLK-A-NTGPTELWGQVGDGGPDHAY--WGRPEDLNM-ARPSAKITATSPGSDLAGETAAALAATSVVFKSVNSAYSDQCLNAAKNLFAFADQYRDFYYNAIN----GASG-YYLS-SSWQDELPWAALWLYKATGDETYLTRAKELTDEFGFLNEQFGWSHNFDWDDKKAGVYALLAE--LD-GG----TVYREVLQNYTIYLR-----DVQQKTPMGLVFIMMWGSLRHANNVAFITLR-------AAE------------…
	NODE_23006_length_300_cov_0_004975_p1 -----------LVFYEANRSGYLPS-DQRVEWRGDSALTDGSDNSVDLEGGYYDAGDLVKFGLPLGYTVTFLSWGLITYEEGYIQAGQISYAETTIRWATDFI------------------------------------------------------------------------------------------------------------------------------------------------------------------------------------------------------------------------------------------------------------------…
	Tylos_europaeus_ORF397_GH9 PYDYAQVLCMSSLFYEAQRSGPLPD-DQRVTWRGDSALDDGSDNGVDLVGGYYDAGDFVKFGFPMAYTVTTLAWGLIAYPDGYETTGQTDYVRAAVKWGSDYLLK-A-KTGPTELWGQVGDGGLDHAY--WGRPEEMDM-ERPSDKIDASGPGSDLAGETSAALAATSIVFQDVDADYSASCLEAARELFDFADEYRDFYYNAIG----GASG-YYSS-YSYEDELVWSALWLYKATGEEEYLTRAKELISEFDLFE---QLTVNFDWDDKKPGIHALIAE--LD-GG----QEYVDGLQAYVDRMI-----NEQQHTPQGLVYVNMWGCLRHAMNVAFVALR-------AAS-------------LGI-ES…
	Tylos_europaeus_ORF330_GH9 PYDYAQVLCMSSLFYEAQRSGPLPD-DQRVTWRGDSALDDGSDNGVDLVGGYYDAGDFVKFGFPMAYTITALAWGLIAYPDGYETTGQTDYVRAAVKWGSDYLLK-A-QTGPTELWGQVGDAGQDHSY--WGRPEEMTM-ARPSDKIDASGPGSELAGETSAALAATSIVFQDVDADYSASCLEAARELFDFADQYRGFYYQSIL----GAAG-YYTS-YSYDDELVWSALWLYKATGEEEYLTKAKELITEFDLFE---QPTVNFDWDDKKPGIHALLAE--LD-GG----QEYVDGLQAYMDRMI-----NEQQHTPEGLIYVNMWGSLRHAMNVAYIALR-------AAS-------------LGI-ET…
	Tylos_europaeus_ORF332_GH9 PYDYAQVLCMSSLFYEAQRSGFLPD-DQRITWRGDSALDDGSDNGVYLVGGYYDAGDFVKFGFPMAYTITTLSWGLIAYPDGYETTGQTDYVRTAVKWGSDYLLL-A-HKKPAELWGQVGDGGLDHAY--WGRPEEMDM-ERPSDKIDASAPGSDLAGETSAALSATSIVFQNVDADYSASCLVAARELFDFADQYRDFYYNAIE----GASG-YYSS-YSYDDELVWSALWLYRATGEESYLIRAKELIAEFNLFD---QLTVNFDWDDKKPGIHALLAE--LD-GG----QEYVDGLQAYVDRMI-----NEQQHTPQGLIYVSMWGSLRHAMNVAFVALR-------AAS-------------LGI-ET…
	Ligia_oceanica_ORF23_GH9 PYDYAQALCMSSLFYEAQRSGALPD-DNRLDWRGDSALDDGSDVGINLAGGYYDAGDFVKFGFPMAYTVTALAFGLVSYPDGYEAAGQTEYVRATIKWGSDYFLL-A-KTGVTELYGQVGDGGLDHSY--WGRPEEMTM-ERPSAKIDASNPGTELAGETAAALAATSIVFKDSDPSYSSECLAAARELFEFADQYRGFYSTSIQ----GAAG-YYLS-YSWEDELPWAALWLYKATGEEEYLTRAKGFLDEFGLLE---MDTLNFDWDDKKGGIFALLVE--LD-GS----QEYVDRLTSYVDCLI-----NEQQHTPLGLIYIMQWGALRHALNVAFVALR-------AAS-------------LGI-NTET…
	tr_D4HRL2_D4HRL2_9CRUS PYDYSQALCMSPLFYEAQRSGKLPA-DQRVTWRADSGLQDGADVGLDLTGGYYDAGDYVKFNFPMAASVTALAFGLHAFPSGMSTAGQTNYVKAAVKWGSDYFLK-C-VQGPTTLWGQVGDPDVDHAY--WGRPEDMTE-TRVSYKIDASAPGTDLAAETAAALAGAAVVH---SGSYASECVSAAEQMYTFADEHRGKYSNSID----KAAN-FYSS-YSFHDELPWAALWLYLATGENSYLSDAEGYIQEFGLLD---ADVLNVDWDDKTAGVYALMVE--ID-GG----SQYTSALQGYVDNLL------SYQHTPGGMVYISDWGSLREAVNAAFIAAR-------AAS-------------LGI-KASSYN…
	tr_D4HRL4_D4HRL4_9CRUS PYDYAQALCMSPLFYEAQRSGKLPA-DQRVTWRKDSALDDGSDCGIDLEGGYYDAGDYVKFGYPFASAMTALAYGLLAYADGYEAAGQTEYGKQPLKWGTDYMLK-A-KTGTNEFYGQVGAGNTDHSF--WGRPEDMTE-DRPCWKIDTTAPGTDLAAETAAALAAASIVFQD-DRAYSSECLAAARELYDFADQYREKYQKSIN----AARG-FYSS-VSYEDELPWAALWLYRATGEEEYMTAAKGFIEEFGFMDVDVESVAKVDWDVKTGAIYALIAE--LD-GG----QEYLDKLEEYAEMLT------TYTTTPEGLIFTDVWGALREAMNVAFVAAR-------AAS-------------LGL-QTDKFN…
	tr_Q9Y0W2_Q9Y0W2_CHEQU PYDYSQALCMSYVFYEAQRSGKLPG-DQRVTWRGDSALNDGSDVGHDLTGGYYDAGDHVKFGFPMAFTATMLAWGQIDFANGHSKAGQTSYGHAALKWATDYFLK-A-HTATNEFYGQVGEGNTDHAY--WGRPEDMTM-SRPSYKIDQSRPGSDLAGETAAALAAASIVFKSSDSSYSSQVLSVAKELYEFADQHRDIYTNAIT----DAAS-FYNSWSGYGDELAWAALWLARATGDNSYLDRAKGHVSEFNLL----GTPSQFGWDDKKAGVQALLVL--LD-GS----SEYTNALNQFLNFVR-----NQAPYTPEGLVFLDAWGSNRHAANVAFIALY-------AAK-------------LGI-DAGTNQ…
	tr_Q86GS4_Q86GS4_CHEQU PYDYSQALCMSYVFYEAQRSGKLPG-DQRVTWRGDSALNDGSDVGHDLTGGYYDAGDHVKFGFPMAFTATMLAWGQIDFANGHSKAGQTSYGHAALKWATDYFLK-A-HTATNEFYGQVGEGNTDHAY--WGRPEDMTM-SRPSYKIDQSRPGSDLAGETAAALAAASIVFKSSDSSYSSQVLSVAKELYEFADQHRDIYTNAIT----DAAS-FYNSWSGYGDELAWAALWLARATGDNSYLDRAKGHVSEFNLL----GTPSQFGWDDKKAGVQALLVL--LD-GS----SEYTNALNQFLNFVR-----NQAPYTPEGLVFLDAWGSNRHAANVAFIALY-------AAK-------------LGI-DAGTNQ…
	tr_Q38Q21_Q38Q21_9EUCA ----------------------------------------------------------------------------------------------------------------------------------WGRPEDMTM-SRPSYKIDTSRPGSDLAGETAAALAAASIVFKSSDSSYSSTVLAAAKELYEFADQHRDTYTNAIT----DASS-FYNSWSGYGDELAWAALWLARATGDNSYLTRAKGHVSEFGLS----GRPSQFGWDDKKAGVQALLVL--LD-GS----SEYTSALNSFLQFVR-----SEAPYTPEGLVFLDAWGSNRHAANVAFIALF-------AAK-------------NNI-DTSTNQ…
	tr_A0A097EU52_A0A097EU52_9EUCA --GYAQALCMSYVFYEAQRSGALPS-DQRVTWRQDSALADGSDVGVDLTGGYYDAGDHVKFGFPMAFTATMLGWGLVDFEAGHSSAGQLDYGRAALKWATDYFIK-A-HTSATELYGQVGDGDTDHAF--WGRPEDMTM-WRPSYKIDAGAPGSDLAGETAAALAAASIVFQNSDASYSATLLSHARELFDFADQYRDVYTNSIT----AAAN-FYNSWSGYGDELCWSAIWLYRATGEQTYLDRAKGLWDEFGVG----NTPSEFSWDNKNAGSQALLSL--ID-GG----STYTSALSSFLNSVR------SHATTPGGMVYISEWGSARHAANVAFIGLV-------ANK-------------AG…
	tr_A0A1L2YWE3_A0A1L2YWE3_9EUCA --GYSQALCMSYVFYEAQRSGALPG-DQRVTWRGDSALDDGNDVGHDLTGGYYDAGDHVKFGFPMAFTATTLAWGLIEFEAGYSEAGQLDYGRAGLKWATDYFIK-C-HTAEREFYGQVGHGNTDHAY--WGKPEDMTM-YRPAYKIDTGAPGSDLAGETAAALAAASIVFQSSDSSYSSTLLTHAIQLFDFADQNRGVYSDSIA----DAAN-YYGSWSGYGDELCWSALWLYRATNDASYLTKAQGFWDEYGIA-----YGTDYSWDQKSAGAMALFSL--ID-GG----STYTNALSSFLTNIR------SQPTTPGGMVFVSEWGSARHAANVAFIALV-------ANK-------------AG…
	tr_A0A1L2YWF8_A0A1L2YWF8_9EUCA --GYSQALCMSYVFYEAQRSGALPG-DQRVTWRGDSALDDGNDVGHDLTGGYYDAGDHVKFGFPMAFTATMLAWGLIDFESGYNEAGQLDYGRAGLRWATDYFIK-C-HTAERDFYGQVGEGDTDHAY--WGRPEEMTM-YRPAYKIDTGAPGSDLAGETAAALAAASIVFQSSDSSYSSTLLTHAIQLFDFADQNRGVYSDSIA----DAAN-FYGSWSGYGDELCWSALWLYRATNDASYLTKAQGFWDEYGIA-----YGTDYSWDQKSAGAKALFSL--IN-GG----STYTNALSSFLINIR------SQPTTPGGMVFLTEWGSARAAANVAFIALL-------ANK-------------AG…
	tr_A0A1L2YWE7_A0A1L2YWE7_9EUCA --GYAQALCMSYVFYEAQRSGALPG-DQRVTWRGDSALDDGSDVGHDLTGGYYDAGDHVKFGFPMAFTATMLAWGLIDFESGYNSAGQLDYGRAGLRWATDYFIK-C-HTAERELYGQVGDGNTDHAY--WGRPEDMTM-YRPAYKIDTSAPGSDLAGETAAALAAASIVFQSSDSSYSSTLLTHARQLFDFADQNRGIYSDSIS----AAAD-FYKSWSGYGDELCWSALWLYRATNDESYLTKAKGYWDEFGVG----ETPSEFSWDNKNAGSQALLSL--ID-GG----STYTSALSSFLNSIR------SFPTTPGGMVYVSEWGSARHAANVAFIALV-------ANK-------------AG…
	tr_A0A0P4WQB6_A0A0P4WQB6_9EUCA ---------MSYLFYEAERSGYLPP-DQRVTWRGNSGLGDGNDVGRDLTGGYYDAGDHVKFGFPMAYTTTILSWGLIDFTEGHIKAGQLDYGRAAVRWATDYFIK-C-HTAEREFYGQVGDGYADHGF--WGRPEDMTM-YRPAFKIHQGAPGSDLAGETAAAMAAASIVFKNVDDGYSSTLLTHARQLFDFADQNRDLYHNSIP----QAAD-FYRSWSGYGDELCWSALWLYRATNEQQYLDKAKQFWDEFGIG----NVPGEFSWDNKNAGAYALFTM--LD-GD----GKYSGALNTFLNNIR-----NNNPYTPGGMVFISEWGSTRQAANAAFIALM-------ANK-------------LG…
	tr_A0A1L2YWF9_A0A1L2YWF9_9EUCA PYDYAQALCMSYVFYEAERSGDLPG-DQRVTWRADSALDDGSDVGHDLSGGYYDAGDHVKFGFPMAFTATMIAWGLIDFEQGHNTAGQLDYGRAALRWATDYFLK-A-HTGYFEFYGQVGDGYVDHAY--WGRPEDMTM-ERPSYKIDTNAPGSELAGEAAAALAAASIVFQNVDSSYASTVLDAAKELYQFANERRENYHVSIP----AAAD-FYRSWSGYGDELCWSALWLYRATWDTGYLDAAKQHWNDFGIQ----NPPGEFSWDNKIGGIYALFTL--LQPDD----ATYSGALNQFLTNLR------YLPTTPGGMVFIEEWGSTRHAANVAFVALM-------ANK-------------LG…
	tr_Q38Q22_Q38Q22_9EUCA ----------------------------------------------------------------------------------------------------------------------------------WGRPEDMTM-ERPSYKIDAANGGSELAGETAAALAAASIAFQDSDASYASELLEHAKVLYDFADTYRVTYTSSIQ----DAAG-YYQSWSGYGDELCWAALWLARATGDDAYLTKARGHWDEFDLGS---GEVVQFAWDDKRAGVFALYYL--LT-GE----QEYLTPFTTYLAWLK-----DGATYTPEGLVYLDTWGANRHAANVAFLSLW-------AAK-------------NGI-DSDINR…
	NODE_6006_length_1123_cov_0_101562_p1 ---------------------------------------------------------------------------------GYSRAGQTDYARAAVRWGAEYFIK-A-HTGTTELYGQVGDGDIDHAN--WGRPEEMTE-SRPSAKIDANNPGSDLAGETAAALAAASIVFSSVDSSFSANCLQAARELYDLADNYRGNYNNAIP----GSTN-FYAS-GSYEDELAWGALWLYRATGDSSYKDKASNYVDEFGLLSNDASWPHNFDWDNKNAGIMALGAE--ID-GS----SKYVQALTDYSSFIR-----SNTQKTPQGLIYIMQWGTLRHASNVAFILFR-------AAS--------…
	Balloniscus_sellowii_ORF320_GH9 PYDYSQALCMSILFYDAQRSGALNG-QDRFDWRGDSALSDGQDVGHDLTGGYYDAGDFVKFGLPMAYSVTVLAYSLLSYPDGYSRAGQTDYARAAVRWGAEYFLK-A-HTGTTELYGQVGNGDEDHAN--WGRPEEMTE-SRPSAKIDANNPGSDLAGETAAALAAASIVFSSADSSFSASCLQAARELFDLADNYRGNYNNAIP----GSTN-FYAS-GSYEDEITWGALWLYRATGDSTYKDKASNYADEYGLLSNDASWPHNFDWDNKNAGIMALGAE--ID-GD----SKYVQALTDYASFIR-----YSTTRTPQGMIYINQWGTLRHASNVALILFR-------AAS-------------L…
	Chaetophiloscia_elongata_ORF891_GH9 PYDYSQALCMSILFYDAQRSGALNG-QERFDWRGDSALTDGQDVGHDLTGGYYDAGDFVKFGFPMAYTVTLLAYSYLSYPDGYSRAGQDDYARSAIRWGAEYFIK-A-HTSSQELWGQVGNGDEDHAN--WGRPEEMTE-SRPSAKIDASNPGSDLAGETAAALAAASVVFSSVDSSFSASCLQAAKELYDLADNYRGNYNNAIP----GSTN-FYAS-GSFEDELAWGALWLYRATGDTSYKDKASNYVDQYNLLSNDASWPHNFDWDNKNAGIMALGTE--ID-GQ----DKYRQALTDYASFIR-----SSTTRTPQGLIYIMEWGTLRHASNVAFILFR-------AAS----------…
	tr_A0A444SBM5_A0A444SBM5_ARMVU ---------------------------------VDSALTDGQDVGHDLTGGYYD--------------------------------GQTDYARAAIRWGAEYFLK-A-HTSTTELYGQVGDGNVDHAN--WGRPEEMTE-ERPSAKIDANNPGSDLAGETAAALAAASIVFSSVDSSFSSSCLQAAKELYELADNYRGNYNNAIQ----GSTS-FYAS-YSYEDELAWGALWLYRATGDSSYKDKASQYVDEYGLLSNDAGWVHNFDWDNKNAGIMALGAE--IG-GD----SKYNSALADYATFIR-----NNSPRTPQGMLYISQWGPLRHASNVAFILFR-------AAS-------------LG…
	Armadillidium_vulgare_ORF1232_GH9 PYDYSQALCMSILFYEAQRSGALPS-DERFDWRGDSALTDGQDVGHDLTGGYYDAGDFVKFGFPMAYSVTLLGYSLLSYPDGYARAGQTDYARAAIRWGAEYFLK-A-HTSTTELYGQVGDGNVDHAN--WGRPEEMTE-ERPSAKIDANNPGSDLAGETAAALAAASIVFSSVDSSFSSSCLQAAKELYELADNYRGNYNNAIQ----GSTS-FYAS-YSYEDELAWGALWLYRATGDSSYKDKASQYVDEYGLLSNDAGWVHNFDWDNKNAGIMALGAE--IG-GD----SKYNSALADYATFIR-----NNSPRTPQGMLYISQWGPLRHASNVAFILFR-------AAS------------…
	Armadillidium_granulatum_ORF394_GH9 PYDYSQALCMSILFYEAQRSGALPS-DERFDWRGDSALTDGQDVGHDLTGGYYDAGDFVKFGFPMAFSVTLLGYSLLSYPDGYARAGQTDYARAAVRWGAEYFLK-A-HTSTTELWGQVGDGNVDHAN--WGRPEEMTE-ERPSAKIDANNPGSDLAGETAAALAAASIVFSSVDSSFSSNCLQAAKELYELADNYRGNYNNAIS----GSTS-FYAS-YSYEDELAWGALWLYRATGDSSYKDKASQYVDEYGLLSNDAGWVHNFDWDNKNAGIMALGAE--IG-GD----SKYNSALADYATFIR-----NNSPRTPQGMLYISQWGPLRHASNVAFILFR-------AAS----------…
	Armadillidium_simoni_ORF18_GH9 PYDYSQALCMSILFYEAQRSGALPS-DERFDWRGDSALTDGQDVGHDLTGGYYDAGDFVKFGFPMAFSVTLLGYSLLSYPDGYARAGQTDYARAAVRWGAEYFLK-A-HTSTTELWGQVGDGNVDHAN--WGRPEEMTE-SRPSAKIDANNPGSDLAGETAAALAAASIVFSSVDSSFSSSCLQAAKELYELADNYRGNYNNAIT----GSTS-FYAS-YSYEDELAWGALWLYRATGDSSYKDKASQYVDEYGLLSNDASWVHNFDWDNKNAGIMALGAE--IG-GD----SKYNSALADYATFIR-----NNSPRTPQGMLYISQWGPLRHASNVAFILFR-------AAS-------------LG…
	Armadillidium_maculatum_ORF287_GH9 PYDYSQALCMSILFYEAQRSGALPS-DERFDWRGDSALTDGQDVGHDLTGGYYDAGDFVKFGFPMAFSVTLLGYSLLSYPDGYARAGQTDYARAAVRWGAEYFLK-A-HTSTTELWGQVGDGNVDHAN--WGRPEEMTE-SRPSAKIDANNPGSDLAGETAAALAAASIVFSSVDSSFSSSCLQAAKELYELADNYRGNYNNAIT----GSTS-FYAS-YSYEDELAWGALWLYRATGDSSYKDKASQYVDEYGLLSNDASWVHNFDWDNKNAGIMALGAE--IG-GD----SKYNSALADYATFIR-----NNSPRTPQGMLYISQWGPLRHASNVAFILFR-------AAS-----------…
	Armadillidium_versicolor_ORF156_GH9 PYDYSQALCMSILFYEAQRSGALPS-DERFDWRGDSALTDGQDVGHDLTGGYYDAGDFVKFGFPMAYSVTLLGYSLLSYPDGYARAGQTDYARAAIRWGAEYFLK-A-HTSTTELYGQVGDGNVDHAN--WGRPEEMTE-ERPSAKIDANNPGSDLAGETAAALAAASIVFSSVDSSFSSSCLQAAKELYELADNYRGNYNNAIQ----GSTS-FYAS-YSYEDELAWGALWLYRATGDSSYKDKASQYVDEYGLLSNDAGWVHNFDWDNKNAGIMALGAE--IG-GD----SKYNSALADYATFIR-----NNSPRTPQGMLYISQWGPLRHASNVAFILFR-------AAS----------…
	Armadillidium_siculorum_ORF389_GH9 PYDYSQALCMSILFYEAQRSGALPS-DERFDWRGDSALTDGQDVGHDLTGGYYDAGDFVKFGFPMAYSVTLLGFSLLSYPDGYARAGQTDYARAAIRWGAEYFLK-A-HTSTTELWGQVGDGNVDHAN--WGRPEEMTE-SRPSAKIDANNPGSDLAGETAAALAAASIVFSSVDSSFSSSCLQAAKELYELADNYRGNYNNAIT----GSTS-FYAS-YSYEDELAWGALWLYRATGDSTYKDKASQYVDEYDLLSNDASWVHNFDWDNKNAGIMALGAE--IG-GD----SKYNSALADYATFIR-----NNSPRTPQGMLYISQWGPLRHASNVAFILFR-------AAS-----------…
	Armadillidium_tunisiense_ORF104_GH9 PYDYSQALCMSILFYEAQRSGALPS-DERFDWRGDSALTDGQDVGHDLTGGYYDAGDFVKFGFPMAYSVTLLGYSLLSYPDGYSRAGQTDYARAAIRWGAEYFLK-A-HTSSTELWGQVGDGNVDHAN--WGRPEEMTE-ERPSAKIDANNPGSDLAGETAAALAAASIVFSSVDSTFSSNCLQAAKELYELADNHRGNYNNAIT----GSTS-FYAS-YSYEDELAWGALWLYRATGDSSYKDKASNYVDEYGLLSNDASWVHNFDWDNKNAGIMALGAE--IG-GD----SKYNSALADYATFIR-----NNSPRTPKGMLYISQWGPLRHASNVAFILFR-------AAS----------…
	Armadillidium_nasatum_ORF477_GH9 PYDYSQALCMSILFYEAQRSGALPS-DERFDWRGDSALTDGQDVGHDLTGGYYDAGDFVKFGFPMAYSVTLLGYSLLSYPDGYSRAGQTDYARAAIRWGAEYFLK-A-HTSPTELWGQVGDGDIDHAY--WGRPEEMTE-YRPSAKIDANNPGSDLAGETAAALAAASIVFSSVDSTFSANCLQAAKELYELADNYRGNYNNAIT----GSTS-FYAS-YSYEDELAWGALWLYRATGDSSYKDKASNYVDEYGLLSNDASWVHNFDWDNKNAGIMALGAE--IG-GD----SKYNSALADYASFIR-----NNSPRTPQGMLYISQWGPLRHASNVAFILFR-------AAS-------------…
	Armadillidium_vulgare_ORF874_GH9 PYDYSQALCMSVLFYEAQRSGYLPS-DKRFDWRGDSALTDGQDVGHDLTGGYYDAADYVKFGFPMAFTVTMLSYSLLTYPGGFDRAGQTDYARAAIRWGAEYFLK-A-HTSPTELWGQVGDGDIDHAN--WGRPEDMTE-YRPSAKIDANNPGSDLAGETAAALAAASIVFSSVDSTFSANCLQAAKELYELADNYRGNYNNAIQ----GSTS-FYAS-YSYEDELAWGALWLYRATGDSSYKDKASQYVDEYGLLSNDAGWVHNFDWDNKNAGIMALGAE--IG-GD----SKYNSALADYATFIR-----NNSPRTPQGMLYISQWGPLRHASNVAFILFR-------AAS-------------…
	Armadillidium_depressum_ORF41_GH9 PYDYSQALCMSVLFYEAQRSGYLPS-DNRFDWRGDSALTDGQDVGHDLTGGYYDAADYVKFGFPMAFTVTMLSYSLLTYPGGFDRTGQTDYARAAIRWGAEYFLK-A-HTSPTELWGQVGDGDIDHAN--WGRPEDMTE-WRPSAKIDANNPGSDLAGETAAALAAASIVFSSVDSSFSSSCLQAAKELYELADNYRGNYNNAIT----GSTS-FYAS-YSYEDELAWGALWLYRATGDSSYKDKASQYVDEYGLLSNDAGWVHNFDWDNKNAGIMALGAE--IG-GD----SKYNSALADYATFIR-----NNSPRTPQGMLYISQWGPLRHASNVAFILFR-------AAS------------…
	Eluma_caelatum_ORF414_GH9 PYDYSQALCMSILFYEAQRSGALPS-DERFDWRGDSALTDGEDAGHDLSGGYYDAGDFVKFGFPMAFSVTLLSYSLLSYPNGYSTAGQTDYARAAVRWGAEYFIK-A-HTATTELYGQVGDGNVDHAN--WGRPEEMTE-ERPSAKIDANNPGSDLAGETAAALAAASIVFSSADSSFSATCLQAAIELYELADNYRGNYNNAIP----GSTS-FYAS-YSYEDELAWGALWLYRATGDSTYKDKASTYVDEYGLLSNDASWVHNFDWDNKNAGIMALGAE--IG-GD----TKYNDALADYATFIR-----DSTPRTPQGMLYISEWGPLRHASNVAFILFR-------AAS-------------LNI-DVD…
	Porcellio_dispar_ORF523_GH9 PYDYSQALCMSILFYEAQRSGALPS-DERFDWRGDSALTDGQDAGHDLTGGYYDAGDFVKFGFPMAFSVTLLSFSLLSYPNGYSSAGQTDYARAAIRWGAEYFIK-A-HTSTSELYGQVGDGDVDHAS--WGRPEEMTE-ARPSAKIDQNNPGSDLAGETAAALAAASIVFSSVDSSFSASCLQAARELYDLADNYRGNYNNAIP----GSTN-FYAS-YSYEDELAWGALWLYRATGDTTYRDKASNYVDEFGLLSNDASWTHNFDWDNKNAGIMALGAE--IG-GD----TKYNQALADYASFIR-----NSSPRTPQGMLYISQWGPLRHASNVAFILFR-------AAS-------------LGI-D…
	Porcellio_dilatatus_d_ORF646_GH9 PYDYSQALCMSILFYEAQRSGALPS-DERFDWRGDSALTDGQDAGHDLTGGYYDAGDFVKFGFPMAYTVTLLSFSLLSYPDGYARAGQTDYARAAIRWGAEYFIK-A-HTSTSEFYGQVGDGDVDHAN--WGRPEEMTE-ERPSAKIDQNNPGSDLAGETAAALAAASVVFSSTDSSFSASCLQAAKELYDLADNYRGNYNNAIP----GSTN-FYAS-YSYEDELAWGALWLYRATGDTTYRDKASNYVDEYDLLSNDASWVHNFDWDNKNAGIMALGAE--IG-GD----TKYNQALTDYASFVR-----NSSPRTPQGMLYISQWGPLRHASNVAFILFR-------AAS-------------…
	Porcellio_dilatatus_p_ORF577_GH9 PYDYSQALCMSILFYEAQRSGALPS-DERFDWRGDSALTDGQDAGHDLTGGYYDAGDFVKFGFPMAYTVTLLSFSLLSYPDGYARAGQTDYARAAIRWGAEYFIK-A-HTSTSEFYGQVGDGDVDHAN--WGRPEEMTE-ERPSAKIDQNNPGSDLAGETAAALAAASVVFSSADSSFSASCLQAAKELYDLADNYRGNYNNAIP----GSTN-FYAS-YSYEDELAWGALWLYRATGDTTYRDKASNYVDEYGLLSNDASWVHNFDWDNKNAGIMALGAE--IG-GD----TKYNQALTDYASFVR-----NSSPRTPQGMLYISQWGPLRHASNVAFILFR-------AAS-------------…
	Porcellio_scaber_ORF415_GH9 PYDYSQALCMSILFYEAQRSGALPG-DERFDWRGDSALTDGQDVGHDLTGGYYDAGDFVKFGYPMAYTVTLLSFSLLSYPDGYARAGQTDYARAAIRFGAEYFIK-A-HTSTSELYGQVGDGDVDHAN--WGRPEEMTE-YRPSAKIDQNNPGSDLAGETAAALAAASIVFSSADSSFSASCLQAARELYDLADNYRGNYNNAIP----GSTN-FYAS-YSYEDELAWGALWLYRATGDTTYKDKASNYVDEYGLLSNDPSWVHNFDWDNKNAGIMALGAE--IG-GD----SKYNQALTDYASFVR-----NSSPRTPAGMLYISQWGPLRHASNVAFILFR-------AAS-------------LGI-D…
	Porcellionides_pruinosus_ORF73_GH9 PYDYSQALCMSILFYEAQRSGALPG-DERFDWRGDSALTDGQDVGHDLTGGYYDAGDFVKFGFPMAYTVTLLSFSLLSYPDGYARAGQTDYARAAIRWGAEYFIK-A-HTSTSEFYGQVGDGNVDHAN--WGRPEEMTE-QRPSAKIDANNPGSDLAGETAAALAAASVVFSSVDSSFSASCLQAARELYDLADNHRGNYNNAIS----GSTS-FYAS-YSYEDELAWGALWLYRATGDTTYRDKASQYVDEFGLLSNDPSWPHNFDWDNKNAGIMALGAE--IG-GD----SKYNDALSGYASYIR-----NSAPKTPQGMLYISQWGPLRHASNVAFILFR-------AAS-----------…
	Porcellio_laevis_ORF343_GH9 PYDYSQALCMSILFYEAQRSGALPS-DERFDWRGDSALTDGQDVGHDLTGGYYDAGDFVKFGLPMASSVTLLAFSLLSYPDGYARAGQTDYARAAIRWGAEYFIK-A-HTSPSELYGQVGDGNIDHAN--WGRPEEMTE-ERPSAKIDENNPGSDLAGETAAALAAASIVFSSVDSSFSASCLQAAKELYDLADNHRGNYNNAIP----GSTS-FYAS-YSYEDELAWGALWLFRATGDTTYRDKASSYVDEFELLSNDASWPHNFDWDNKNAGIMALGAE--IG-GD----TKYNQALADYASFIR-----NSSPRTPQGMLYISQWGPLRHASNVAFILFR-------AAS-------------LGI-D…
	Armadillo_officinalis_ORF411_GH9 PYDYSQALCMSILFYEAQRSGALPG-DERFDWRGDSALTDGQDVGHDLSGGYYDAGDFVKFGLPMAYSVTLLAYSLLSYPDGFARAGQTDYSRAAIRWGAEYFLK-A-KTGTSEFYGQVGDGDVDHAN--WGRPEEMTE-YRPSAKIDENNPGSDLAGETAAALAATSIVFSSVDSSFSASCLQAARELFDLADNHRGNYNNAIP----GSTN-FYAS-GSYEDELAWGALWLYRATGESTYKDKASSYVDEYNLLSNDASWPHNFDWDNKQAGIMALGAE--ID-GD----SKYFTALTDYANFIR-----SNTQRTPQGLIYIMQWGTLRHASNVAFILFR-------AAS-------------…
	Dynamene_bidentata_ORF77_GH9 PYDYSQALCMSILFYEAQRSGALPS-DERLDWRGDSALTDGQDVGHDLTGGYYDAGDFVKFGFPMAFSVTLLSYSLLSYPNGYSRAGQTDYARAAIRWGAEYFLK-A-HTSSSELYGQVGDGDVDHAN--WGRPEEMTE-ARPSAKIDANNPGSDLAGETAAALAAASVVFSSVDSSFSASCLQAARELYDLADNHRGKYNDAIS----GSSS-FYSS-YSYEDELTWGALWLYRATGDSSYKDKASSYAEQYGIL----GWAHNFDWDSKNAGIMALGAE--IT-GE----AKYNLALANYALHIR-----NSVQRTPQGMLYISQWGTLRHASNVAFILFR-------AAS-------------LGI-…
	Chaetophiloscia_elongata_ORF319_GH9 PYDYSQALCMSILFYEAQRSGALPD-DERFDWRGDSALTDGDDVGYDLTGGYYDAGDFVKFGFPMAFSVTLLAYSLLSYPDGYNTAGQTDYARAAVRWGAEYFIK-A-HTSTTELWGQVGDGDVDHAN--WGRPEEMTE-YRPSAKIDASNPGSDLAGETAAALAAASIVFSSTDSTFSASCLQAAKELFDFADNYRGNYNNAIT----GSTN-FYAS-YSYEDEITWAALWLYRATGDTTYQNKASTYADEYGILNNDASWTHNFDWDNKNAGVMALGAE--ID-GQ----EKYITALTNYATFIR-----DSTTKTPQGLVYISEWGTLRHASNVAFILFR-------AAS----------…
	Cylisticus_convexus_ORF95_GH9 PYDYSEALCKAILFYDAQKSGALNG-NERFDWRGDSALTDGNDVGHDLSGGYYDAGDFVKFGFPMAFSVTLLSFSLLSYPNGYATAGQTDYARSAIRWGAEYFLK-A-HTSSGELWGQVGDGNVDHAN--WGRPEEMTE-ARPSAKIDQNNPGSDLAGETAAALAAASIVFSSADSSFSASCLQAAIELYALADNYRGNYNNAIS----GSTS-FYAS-SSYEDELAWGALWLYRATGDTTYKDKASNYVDEYGLLGNDPSWPHNFDWDNKNAGIMALGAE--IG-AD----SKYNDALGNYATFIR-----YSSPRTPQGLVYISEWGTLRHASNVAFILFR-------AAS-------------LGI…
	Platyarthrus_hoffmannseggii_ORF58_GH9 PYDYSQALCMSIMFYEAQRSGVLSG-NERFDWRGDSALTDGQDVGHDLTGGYYDAGDFVKFGLPMAYSVTLLAYSLLSYPEGYAKAGQTDYARAAVRWGAEYFLK-A-HTSTSELWGQVGDGNIDHQY--WGRPEEMTE-ERPSSKIDSSNPGSDLAGETAAALAAASIVFSSVDSSFSASCLQAAKELFDLADNYRGNYNNAIT----GSTS-FYAS-SGYEDEITWGALWLFRATGDTTYKDKASNYADQYNLLSNDASWPHNFDWDNKNAGIMALGAE--ID-GN----AKYVTALTDYASFIR-----SNTQRSPLGMIYINQWGSLRLASNIAFILFR-------AAS--------…
	NODE_20685_length_361_cov_0_057252_p1 PYDYSQALCMSILFYDAQRSGALNG-NERFDWRGDSALTDGQDVGHDLTGGYYDAGDFVKFGLPMAYTVTLLAYSLLSYP-----------------------------------------------------------------------------------------------------------------------------------------------------------------------------------------------------------------------------------------------------------------------------------------…
	Armadillidium_tunisiense_ORF103_GH9 PYDYSQALCMSILFYEAQRSGALPS-DERFDWRGDSALTDGQDVGHDLTGGYYDAGDFVKFGFPMAYSVTLLGYSLLSYPDGYSRAGQTDYARAAIRWGAEYFLK-A-HTSSTELWGQVGDGNVDHAN--WGRPEEMTE-ERPSAKIDANNPGSDLAGETAAALAAASIVFSSVDSTFSSNCLQAAKELYELADNYRGNYNNAIP----GSKN-FYPS-SAYVDELAWGALWLYRATYDTSYKDKASQYVDEYGILNNYTS----FDWNNKYPGIMALGAE--VD-GD----TKYYSALWGYAYYVR-----NSIPRTPQGLIFFSEWGSLRIASNTAFILFR-------AAT----------…
	Armadillidium_siculorum_ORF390_GH9 PYDYSQALCMSILFYEAQRSGALPS-DERFDWRGDSALTDGQDVGHDLTGGYYDAGDFVKFGFPMAYSVTLLGFSLLSYPDGYARAGQTDYARAAIRWGAEYFLK-A-HTSTTELWGQVGDGNVDHAN--WGRPEEMTE-SRPSAKIDANNPGSDLAGETAAALAAASIVFSSVDSTFSANCLQAAKELYELADNYRGNYNNAIP----GSKN-FYPS-SAYVDELAWGALWLYRATYDTSYKDKASQYVDEYGLLNNYTG----FDWNNKYPGIMALGAE--VD-GD----TKYYSALWGYAYYIR-----NSIPRTPQGLIFFTEWGSLRLASNTAFILFR-------AAT-----------…
	Armadillidium_simoni_ORF17_GH9 PYDYSQALCMSILFYEAQRSGALPS-DERFDWRGDSALTDGQDVGHDLTGGYYDAGDFVKFGFPMAFSVTLLGYSLLSYPDGYARAGQTDYARAAVRWGAEYFLK-A-HTSTTELWGQVGDGNVDHAN--WGRPEEMTE-SRPSAKIDANNPGSDLAGETAAALAAASIVFSSVDSTFSANCLQAAKELYELADNYRGNYNNAIP----GSKN-FYPS-SAYVDELAWGALWLYRATYDTSYKDKASQYVDEYGILSNYTG----FDWNNKYPGIMALGAE--VD-GD----TKYYSALWGYAYYVR-----NSIPRTPQGLIFFTEWGSLRLASNTAFILFR-------AAT-------------LV…
	tr_A0A1L2YWF6_A0A1L2YWF6_9EUCA PYDYAQVLCMSYLFYEAQRSGPLPA-DQRVTWRYDSALDDGSDVGHDLTGGYYDAGDHVKFGFPMAFSTSLLGWGVVDFKEGHEAAGQLDYGLAAVKWATDYFLK-A-HTGYREFYGQVGQGDVDHAY--WGRPENMTM-ERPSYKIDEAAPGSELAGETAAALAAASIAFADVDSAYSTELLAVAEELYLFGDELRENYHISIE----DAAN-YYMSFSGYIDELLWSSMWLYRATGDTSYRDRARAHHGELTNDPN--YHNMQFGWDDKRAGAYALGMV--LD-PE---FTDYETAIRNYFDWLH-----NEATYTPDGLVFLDAWGANRHAANVALLHYF-------AAK-------------NG…
	NODE_24755_length_308_cov_0_014354_p1 --------------------------------------------------------------------------------------------------------K-Q-----------------------W-----------------------------------------------------------------------------------Y--------------------------------------------------------------------------------------------------------------------------------------------------…
	XP_018027134_1 PYDYKQALCMGILFYDAQRSGPLDG-SERFDWRGDSALGDGSDNGLDLTGGYYDAGDHVKFGFPMAYSVTVLSWGLLSYRAGYEAAGQVTAAENAIRFGTDYFLK-A-HSASMTLWGQVGDGNADHAY--WGRPEDMTM-ARPSWKIDTNAPGSDLAGETAAALAAASIVFYNSDNAYSVRLLDAAKDLFAFADQHRGKYSDSIP----AAAN-FYQSFSGYQDELVWSAVWLYKATGDQTYADKAKSFWDQFGTG----QSGYGFGWDNKNSGAMVLMAE--EF-GG-----QYTSALQSFMNDIR------GFPTTPGGMVFIDQWGSLRQALNVAFIGFK-------AAD-------------LGI-DSSTNRAWAARQVD…
	tr_H3JZW7_H3JZW7_9CRUS PYDYKQALCMSFLFYGAQRSGKLPS-SNRIPWRGDSALNDGSDVGKDLTGGYYDAGDHVKFGFPMAGTVTVLGWGVVEYRDAYTDSGQLEYGLDALKWGTDYFLK-A-HTASSELYGQVGNGGADHSF--WGRPEDMTM-SRPSAKIDNNAPGSDLAGETAAALAAASIAFKDTDSSYSSKLLSAAKELFEFANNRRATYDSSIT----DAGN-YYKSWSGFNDELVWGAAWLAKA-GESSYLSKAEQLFDEFNLG----AYADQFGWDDKRPGVLALLTD--LT-GS----NKYKDLLTKWTNDMM------NKPQSPGGMVYIDQWGTLRHAANVAFVMTR-------AAH-------------LGI-NSAANK…
	tr_O76130_O76130_9NEOP AYDYKTVLSNSLLFYEAQRSGKLPS-DQKVTWRKDSALNDKGQKGEDLTGGYYDAGDFVKFGFPMAYTVTVLAWGVIDYESAYSAAGALDSGRKALKYGTDYFLK-A-HTAANEFYGQVGQGDVDHAY--WGRPEDMTM-SRPAYKIDTSKPGSDLAAETAAALAATAIAYKSADATYSNNLITHAKQLFDFANNYRGKYSDSIT----DAQN-FYAS-GDYKDELVWAAAWLYRATNDNTYLTKAESLYNEFGLG----NWNGAFNWDNKISGVQVLLAK--LT-SK----QAYKDKVQGYVDYLI-----SSQKKTPKGLVYIDQWGTLRHAANSALIALQ-------AAD-------------LGI-NAATYR…
	tr_Q64I76_Q64I76_RETFL AYDYKTVLSNSLLFYEAQRSGKLPS-DQKVTWRKDSALNDKGQKGEDLTGGYYDAGDFVKFGFPMAYTVTVLAWGVIDYESAYSAAGALDSGRKALKYGTDYFLK-A-HTAANEFYGQVGQGDVDHAY--WGRPEDMTM-SRPAYKIDTSKPGSDLAAETAAALAATAIAYKSADATYSNNLITHAKQLFDFANNYRGKYSDSIT----DAKN-FYAS-GDYKDELVWAAAWLYRATNDNTYLTKAESLYNEFGLG----NWNGAFNWDNKISGVQVLLAK--LT-SK----QAYKDKVQGYVDYLI-----SSQKKTPKGLVYIDQWGTLRHAANSALIALQ-------AAD-------------LGI-NAATYR…
	tr_Q9U901_Q9U901_9NEOP AYDYKTVLSNSLLFYEAQRSGKLPS-DQKVTWRKDSALNDKGQKGEDLTGGYYDAGDFVKFGFPMAYTVTVLAWGVIDYESAYSAAGALDSGRKALKYGTDYFLK-A-HTAANEFYGQVGQGDVDHAY--WGRPEDMTM-SRPAYKIDTSKPGSDLAAETAAALAATAIAYKSADATYSNNLITHAKQLFDFANNYRGKYSDSIT----DAKN-FYAS-GDYKDELVWAAAWLYRATNDNTYLTKAESLYNEFGLG----NFNGAFNWDNKVSGVQVLLAK--LT-SK----QVYKDKVQSYVDYLI-----SSQKKTPKGLVYIDQWGTLRHAANSALIALQ-------AAD-------------LGI-NAATYR…
	tr_Q9BH22_Q9BH22_COPFO AYDYKTVLKNSLLFYEAQRSGKLPA-DKKVTWRKDSALNDKGQKGEDLTGGYYDAGDFVKFGFPMAYTVTVLAWGLVDYESAYSTAGALDDGRKALKWGTDYFLK-A-HTAANEFYGQVGQGDVDHAY--WGRPEDMTM-SRPAYKIDTSKPGSDLAAETAAALAATAIAYKSADSTYSNNLITHAKQLFDFANNYRGKYSDSIT----DAKN-FYAS-GDYKDELVWAAAWLYRATNDNTYLTKAESLYNEFGLG----SWNGAFNWDNKISGVQVLLAK--LT-SK----QAYKDKVQGYVDYLV-----SSQKKTPKGLVYIDQWGTLRHAANSALIALQ-------AAD-------------LGI-NAASYR…
	tr_Q9BLD2_Q9BLD2_COPFO AYDYKTVLKNSLLFYEAQRSGKLPA-DQKVTWRKDSALNDKGQKGEDLTGGYYDAGDFVKFGFPMAYTVTVLAWGLVDYESAYSTAGALDDGRKALKWGTDYFLK-A-HTAANEFYGQVGQGDVDHAY--WGRPEDMTM-SRPAYKIDTSKPGSDLAAETAAALAATAIAYKSADSTYSNNLITHAKQLFDFANNYRGKYSDSIT----DAKN-FYAS-GDYKDELVWAAAWLYRATNDNTYLTKAESLYNEFGLG----SWNGAFNWDNKISGVQVLLAK--LT-SK----QAYKDKVQGYVDYLV-----SSQKKTPKGLVYIDQWGTLRHAANSALIALQ-------AAD-------------LGI-NAASYR…
	tr_Q9BLD3_Q9BLD3_COPFO AYDYKTVLKNSLLFYEAQRSGKLPA-DKKVTWRKDSALNDKGQKGEDLTGGYYDAGDFVKFGFPMAYTVTVLAWGLVDYESAYSTAGALDDGRKALKWGTDYFLK-A-HTAANEFYGQVGQGDVDHAY--WGRPEDMTM-SRPAYKIDTSKPGSDLAAETAAALAATAIAYKSADSTYSNNLITHAKQLFDFANNYRGKYSDSIT----DAKN-FYAS-GDYKDELVWAAAWLYRATNDNTYLTKAESLYNEFGLG----SWNGAFNWDNKISGVQVLLAK--LT-SK----QAYKDKVQGYVDYLV-----SSQKKTPKGLVYIDQWGTLRHAANSALIALQ-------AAD-------------LGI-NAASYR…
	tr_Q9BLD1_Q9BLD1_COPFO AYDYKTVLKNSLLFYEAQRSGKLPA-DQKVTWRKDSALNDKGQKGEDLTGGYYDAGDFVKFGFPMAYTVTVLAWGLVDYESAYSTAGALDDGRKALKWGTDYFLK-A-HTAANEFYGQVGQGDVDHAY--WGRPEDMTM-SRPAYKIDTSKPGSDLAAETAAALAATAIAYKSADSTYSNNLITHAKQLFDFANNYRGKYSDSIT----DAKN-FYAS-GDYKDELVWAAAWLYRATNDNTYLTKAESLYNEFGLG----SWNGAFNWDNKISGVQVLLAK--LT-SK----QAYKDKVQGYVDYLV-----SSQKKTPKGLVYIDQWGTLRHAANSALIALQ-------AAD-------------LGI-NAASYR…
	tr_A0A0K1R0Z5_A0A0K1R0Z5_9NEOP TYDYKTVLKNSLLFYEAQRSGKLPA-DQKVTWRKDSALNDKGQKGGDLTGGYYDAGDFVKFGFPMAYTTTVLAWGVVDYESAYSSAGALDDGRKALKWATDYFLK-A-HTAATEFYGQVGQGDVDRAY--WGRPEDMTM-SRPAYKIDTSKPGSDLAAETAAALAATAIAYKNVDSSYANNLITHAKQLFDFANNYRDKYSDSIT----DARN-FYAS-GDYKDELVWGAAWLYRATNDNTYLTKAESLYNEFGLG----NWNGAFNWDNKISGVQVLLAK--LT-SK----QAYKDKVQGYVDYLI-----SSQKKTPKGLVYIDQWGTLRHAANSALIALQ-------AAD-------------LG…
	tr_Q9BMC7_Q9BMC7_9NEOP AYDYTTVLKSSLLFYEAQRSGKLPA-DQKVTWRKDSALDDKGNNGEDLTGGYYDAGDFVKFGFPLAYTATVLAWGLVDYEAGYSSAGATDDGRKAVKWATDYLLK-A-HTAATELYGQVGDGDADHAY--WGRPEDMTM-ARPAYKIDASRPGSDLAGETAAALAAASIVFKGVDSSYSDNLLAHAKQLFDFADNYRGKYSDSIT----QASN-FYAS-GDYKDELVWAATWLYRATNDNTYLTKAESLYNEFGLG----NWNGAFNWDNKVSGVQVLLAK--LT-SK----QAYKDTVQGYVDYLI-----NNQQKTPKGLLYIDQWGTLRHAANAALIILQ-------AAD-------------LGI-SADSYR…
	tr_D2X8D7_D2X8D7_COPFO AYDYKTVLKNSLLFYEAQRSGKLPA-DQKVTWRKDSALNDKGDNGEDLTGGYYDAGDFVKFGFPMAYTATVLAWGLVDYEAGYSSAGVLDDGRKAVKWATDYFLK-A-HTAATEFYGQVGEGEADHAY--WGRPEDMTM-ARPAYKIDAARPGSDLAGETAAALAAASIVFKGVDSSYSANLLDRAKQLFDFADKHRGKYSDSIT----DARN-FYAS-GDYKDELVWAATWLYRATNDNTYLTKAESLYNEFGLG----NWNGALNWDNKVSGVQVLLAK--LT-SK----QAYKDTVKGYVDYLI-----NDQQKTPKGLLYIDQWGTLRHAANAALIILQ-------AAD-------------LGI-SADSYR…
	tr_O77044_O77044_9NEOP AYDYKQVLRDSLLFYEAQRSGRLPA-DQKVTWRKDSALNDQGDQGQDLTGGYFDAGDFVKFGFPMAYTATVLAWGLIDFEAGYSSAGALDDGRKAVKWATDYFIK-A-HTSQNEFYGQVGQGDADHAF--WGRPEDMTM-ARPAYKIDTSRPGSDLAGETAAALAAASIVFRNVDGTYSNNLLTHARQLFDFANNYRGKYSDSIT----DARN-FYAS-ADYRDELVWAAAWLYRATNDNTYLNTAESLYDEFGLQ----NWGGGLNWDSKVSGVQVLLAK--LT-NK----QAYKDTVQSYVNYLI-----NNQQKTPKGLLYIDMWGTLRHAANAAFIMLE-------AAE-------------LGL-SASSYR…
	tr_O77045_O77045_9NEOP AYDYKQVLRDSLLFYEAQRSGRLPA-DQKVTWRKDSALNDQGEQGQDLTGGYFDAGDFVKFGFPMAYTATVLAWGLIDFEAGYSSAGALDDGRKAVKWATDYFIK-A-HTSQNEFYGQVGQGDVDHAY--WGRPEDMTM-ARPAYKIDTSRPGSDLAGETAAALAAASIVFKNVDGTYSNNLLTHARQLFDFANNYRGKYSDSIT----DARN-FYAS-ADYRDELVWAAAWLYRATNDNSYLNTAESLYNEFGLQ----NWGGGLNWDSKVSGVQVLLAK--LT-NK----QEYKDTIQSYVNYLI-----NNQQKTPKGLLYIDMWGTLRHAANAAFIMLE-------AAD-------------LGL-SASSYR…
	tr_A0A075BR34_A0A075BR34_9NEOP ACDYTTVLRDSLLFYEAQRSGRLPP-DQKVTWRKDSALNDQGQQGQDLTGGYFDAGDFVKFGFPMASTATVLAWGLNDFAAGYSSAGATDDGRKAVKWATDYFAK-A-HTSQKEFYGQVGQGDVDHAY--WGRPEDMTM-ARPAYKIDTSRPGSDLARETAAALAASFIVFKNDDRTYSNALLTHARQLFDFANNYRGKYSDSIT----GARN-FYAS-ADYRDELVWAAAWLYSATNDSIYLKTAESLYNVFGLQ----NWFGGLNWDSKVSGVQLLLAK--LT-NK----QEYKDNIQSYVNYLI-----YNQQKTPKGLLDIDMWGTLRHAANAAFIMLE-------AAD-------------LG…
	tr_A0A075BRA5_A0A075BRA5_9NEOP ACDYTQVLRDSLLFYEAQRSGRLPP-DQKVTWRKDSALNDQGQQGQDLTGGYFDAGDFVKFGFPMAYTATVLAWGLNDFAAGYSSAGALDDGRKAVKWATDYFIK-A-HTSQSEFYGQVGQGDVDHAY--WGRPEDMTM-ARPAYKIDTSRPGSDLAGETAAALAAASIVFKNVDGTYSNALLTHARQLFDFANNYRGKYSDSIT----GARN-FYAS-ADYRDELVWAAAWLYRATNDSSYLKTAESLYNEFGLQ----NWFGGLNWDSKVSGVQVLLAK--LT-NK----QEYKDNIQSYVNYLI-----YNQQKTPKGLLYIDMWGTLRHAANAAFMQLE-------AAD-------------LG…
	tr_A0A075BRV6_A0A075BRV6_9NEOP ACDYTEVLRDSLLFYQAQRSGRLPG-DQKVTWRKDSALNDQGQQGQDLTGGYFDAGDYVKFGFPMAYTATVLAWGLNDYAAGYSSAGALDDGRKAVKWATDYFIK-A-HTSQLEFYGQVGQGDVDHAY--WGRPEDMTM-ARPAYKIDTSRPGSDLAGETAAALAAASIVFNFVDGTYSNALLTHARQLFDFANNYRGKYSDSIT----GARN-LYAS-ADYRDELVWAAAWLYRATNDSSYLKTAESLYNEFGLQ----SWFGGLNWDSKVSGVQVLLAK--LT-NK----QEYKDNIQSYVNYLI-----YNQQKTPKGLLDIDMWGTLRHAANAAFIMLE-------AAD-------------LG…
	tr_A0A075BRV5_A0A075BRV5_9NEOP ACDYTQVLRDSLLFYEAQRSGRLPP-DQKVTWRKDSALNDRGQQGQDLTGGYYDAGDFVKFGFPMAYTATVLAWGLIDYAAGYSSAGALDDGRKAVKWATDYFIK-A-HTSQKEFYGQVGQGDVDHAY--WGRPEDMTM-ARPAYKIDTSRPGSDLAGETAAALAAASIVFKNADCTYSNALLTHAKQLFDFANNYRGKYSDSIT----GARN-FYAS-ADYRDELVWAAAWLYSATNDSTYLTTAESLYNEFGLQ----NWFGGLNWDSKASGVQVLLAK--FT-NK----QAYKDNIQTYVDYLI-----YNQQKTPKGLLFIDMWGSLRHAANAAFIMLE-------AAD-------------LG…
	tr_A0A075BRB6_A0A075BRB6_9NEOP ACDYTQVLRDSLLFYEAQRSGRLPP-DQKVTWRKDSALNDRGQQGQDLTGGYYDAGDFVKFGFPMAYTGTVLAWGLIDYAAGYSSAGALDDGRKAVKWATDYFIK-A-HTSQKEFYGQVGQGDVDHAY--WGRPEDMTM-ARPAYKIDTSRPGSDLAGETAAALAAASIVFKNADCTYSNALLTHAKQLFDFANNYRGKYSDSIT----GARN-FYAS-ADYRDELVWAAAWLYRATNDSTYLTTAESLYNEFGLQ----NWFGGLNWDSKASGVQVLLAK--FT-NK----QAYKDNIQTYVDYLI-----YNQQKTPKGLLFIDMWGSLRHAANAAFIMLE-------AAD-------------LG…
	tr_A0A075BRA3_A0A075BRA3_9NEOP ACDYTQVLRDSLLFYEAQRSGRLPA-DQKVTWRKDSALNDRGQQGQDLTGGYYDAGDFVKFGFPMAYTGTVLAWGLIDYAAGYSSAGALDDGRKAVKWATDYFIK-A-HTSQHEFYGQVGQGDVDHAY--WGRPEDMTM-ARPAYKIDTSRPGSDLAGETAAALAAASIVFKNADCTYSNALLTHAKQLFDFANNYRGKYSDSIT----GARN-FYAS-ADYRDELVWAAAWLYRATNDSTYLTTAESLYNEFGLQ----NWFGGLNWDSKASGVQVLLAK--FT-NK----QAYKDNIQTYVDYLI-----YNQQKTPKGLLFIDMWGSLRHAANAAFIMLE-------AAD-------------LG…
	tr_A0A075BRB5_A0A075BRB5_9NEOP AYHYKQGLRDSLLFYEAQRSGKLPA-DSKVTWRKDSALNDEGEQGQDLTGGYFDAGDYVKFGFPMAATTTVLAWGLIDVIAGYSSAGALDDGRKAVKWATDYFIK-A-HTSQNEFYGQVGQGDLDHAY--WGRPEDMTM-ARPAYKIDMSRPGSDLAGETAAALAASSIVFKNVDGTYSNNLLTHARQLFDFAKNYRGKYSDSIT----DARN-FYTS-ADYSDELVWAAAWLYRATNDSSYLNDAESLYNEFGLQ----SWGGGLNWDSKVSGVQVLLAK--LT-NK----QEYKDTIQSYVNYLI-----NKQQKTPKGLLYIDKWGTLRHAANAAFIMLE-------AAD-------------LG…
	tr_A0A075BRA2_A0A075BRA2_9NEOP AYHYKQVLRHSLLFYEAQRSGRLPQ-DQKVTWRKDSALNDQGEQGQDLTGGYFDAGDFVKFGFPMAATATVLAWGLIDFEAGYSSAGALDDGRKAVKWATDYFIK-A-HTSQSEFYGQVGQGDLDHAY--WGRPEDMTM-ARPAYKIDMSRPGSDLAGETAAALAASSIVFKNVDGTYSNNLLTHARQLFDFAKNYRGKYSDSIT----DARN-FYAS-ADYRDELVWAAAWLYSATNDSSYLNTAESLYNEFGLL----SWGGGLNWDSKVSGVQVLLAK--LT-NK----QEYKDTIQSYVNYLI-----NNQQKTPKGLLYIDKWGTLRHAANAAFIMLE-------AAD-------------LG…
	tr_A0A075BRV4_A0A075BRV4_9NEOP AYHYKQVLRDSLLFYEAQRSGRLPQ-DQKVTWRKDSALNDEGEQGQDLTGGYFDAGDFVKFGFPIAATATVLAWGLRDFEAGYSSAGALDDGRKAVKWATDYFIK-A-HTSPLEFYGQVGQGDLDHAY--WGRPEDMTM-ARPAYKIDTSPPGSDLAGETAAALAASSIGIKNVDGTYSKYLLTHARQLFDFAKNYRGKYSDSIT----DARN-IYAS-ADYADELVWAAAWLYSATNDSSYLNTAESLYNEFGVQ----SWGGGHNWDSKVSGVQVLLAK--LT-NK----QEYKDTIQSYVNYLI-----NNQQKTPKGLLYIDKWGTLRHAANAAFIMLE-------AAD-------------LG…
	tr_A0A075BR04_A0A075BR04_9NEOP AYHYKQQLRESLLFYEDQRSPRLPQ-DQKVTWRKDSALNDQGEQGQDLTGGYFDAGDFVKFGFPMAATATVLAWGLMDFEAGYSSAGALDDGRKAVKWATDYFIK-A-HTAQNEFYGQVGQGDVDHAY--WGRPEDMTM-ARPAYKIDTSRPGSDLAGETAAALAATSIVFKNVDGTYSNNLLTHARQLFDFANNYRGKYSDSIT----DARN-FYAS-ADYRDELVWAAAWLYSATNDSSYLNNAESLYNDFGLQ----NWGGSLNWDSKASGVQVLLAK--LT-NK----QEYKDTLQSYVNYLI-----NNQQKTPKGLLYIDMWGSLRHAANAAFIMLE-------AAD-------------LG…
	tr_A0A075BRC2_A0A075BRC2_9NEOP AYDYNQVLRESLLFYEAQRSGRLPV-DQKVTWRKDSALNDQGHQGQDLTGGYFDAGDFVKFGFPMAFTTTVLAWGLIDFEGGYSSAGALDDGRKAVKWATDYFIK-A-HTSQNEFYGQVGQGDLDHDY--WGRPEDMTM-ARPAYKIDTSRPGSDLAGETAAALAAASIVYKNVDGTYSNNLLTHARQLFDFANNYRGKYSDSIT----DARN-FYAS-ADYRDELVWAATWLYRATNDSSYLNTAESLYNEFGLR----SWGGGLNWDSKVSGVQVLLAK--LT-NK----QEYKDNSSSYMNYLI-----NDQQKTPKGLLYLDKWGTLRLAANAAFIMLQ-------AAD-------------LG…
	tr_A0A075BRC3_A0A075BRC3_9NEOP AYDYNQVLRESLLFYEAQRSGRLPA-DQKVTWRKDSALNDQGHQGQDLTGGYFDAGDFVKFGFPMAFTTTVLAWGLIDFEGGYSSAGALDDGRKAVKWATDYFIK-A-HTSQNEFYGQVGQGDLDHDY--WGRPEDMTM-ARPAYKIDTSRPGSDLAGETAAALAAASIVSKNVDGTYSNNLLTHARQLFDFANNYRGKYSDSIT----DARN-FYAS-ADYRDELVWAATWLYRATNDSSYLNTAESLYNEFGLQ----SWGGGLNWDSKVSGVQVLLAK--LT-NK----QEYKDNSSSYMNYLI-----NDQQKTPKGLLYLDKWGTLRHAANAAFIMLQ-------AAD-------------LG…
	tr_A0A075BR15_A0A075BR15_9NEOP AYDYNQVLRESLLFYEAQRSGRLPA-DQKVTWRKDSALNDQGHQGQDLTGGYFDAGDFVKFGFPMAFTTTVLAWGLIDFEGGYSSAGALDDGRKAVKWATDYFIK-A-HTSQNEFYGQVGQGDLDHDY--WGRPEDMTM-ARPAYKIDTSRPGSDLAGETAAALAAASIVSKNVDGTYSNNLLTHARQLFDFANNYRGKYSDSIT----DARN-FYAS-ADYRDELVWAATWLYRATNDSSYLNTAESLYNEFGLQ----SWGGGLNWDSKVSGVQVLLAK--LT-NK----QEYKDNSSSYMNYLI-----NDQQKTPKGLLYLDKWGTLRHAANAAFIMLQ-------AAD-------------LG…
	tr_A0A075BRW0_A0A075BRW0_9NEOP AYDYNQVLRESLLFYEAQRSGRLPV-DQKVTWRKDSALNDQGHQGQDLTGGYFDAGDFVKFGFPMAFTTTVLAWGLIDFEGGYSYAGALDDGRKAVKWATDYFIK-A-HTSQNEFYGQVGQGDLDHDY--WGRPEDMTM-ARPAYKIDTSRPGSDLAGETAAALAAASIVYKNVDGTYSNALLTHARQLFDFANNYRGKYSDSIT----DARN-FYAS-ADYRDELVWAATWLYSATNDSSYLNTAESLYNEFGLQ----SWGGGLNWDSKLSGVQVLLAK--LT-NK----QEYKDNSSSYMNYLL-----NDQQKTPKGLTLLGKWGTLRLAANAAFIMLQ-------AAD-------------LG…
	tr_A0A075BRB3_A0A075BRB3_9NEOP AYDYNQVLRESLLFYEAQRSGRLPV-DQKVTWRKDSALNDQGHQGQDLTGGYFDAGDYVKFGFPMAFTTTVLAWGLIDFEGGYSPAGALDDGRKAVKWATDYFIK-A-HTSQHEFYGQVGQGDWDHDY--WGRPEDMTM-ARPAYKIDTSRPGSDLAGETAAALAAASIVYKNVDGTYSNILLTHARQLLDFANNYRGKYSDSIT----DARN-FYAS-SDYRDELVWAATWLYRATNDSSYLNTAESLYNEFGLQ----SWFGGLNWDSKVSGVQVLLAK--LT-IK----QEYKDNSSSYMNYLI-----NDQQKTPKGLLYLDKWGTLRLAANAAFIMLQ-------AAD-------------LG…
	tr_A0A075BRB4_A0A075BRB4_9NEOP AYDYNQVLRESLLFYEAQRSGRLPP-DQKVTWRKDSALNDQGHQGQDLTGGYFDAGDFVKFGFPMAFTTTVLAWGLIDFEGGYSSAGALDDGRKAVKWATDYFIK-A-HTSQNELYGQVGQGDLDHYY--WGRPEDMTM-ARPAYKIDTSRPGSDLAGETAAALAAASIVSKNVDGTYSNNLLTHARQLFDFADNYRGKYSDSIT----DARN-FYAS-ADYRDELVWAATWLYSATNDSSYLNTAESLYNEFGLQ----SWRGGLNWDSKVSGVQVLLAK--LT-NK----QEYKDNSSSYMNYLI-----NDQQKTPKGLLYLDEWGTLRHAANAAFIMLQ-------AAD-------------LG…
	tr_A0A075BRB7_A0A075BRB7_9NEOP AYHYKHVLRESLLFYAAQRSGRLPA-DEKVTWRKDSALNDQGGQGQDLTGGYFDAGDFVKFGFPMAATTTVLAWGLMDFEAGYSRAGALDDGRKAVKWATDYFSK-A-HTAQSEFYGQVGQGDGDHAY--WGRPEDMTM-PRPAYKIDMSRPGSDLAGETAAALAAASIVFKNVDVTYSNNLLTHARQLFDFANNYRGKYSDSIT----VARN-FYAS-ADYQDELVWAAAWLYRATNDSSYLSNAESLYNEFGLQ----NWGGSLNWDSKASGVQVLLAK--LT-NK----QWYKDTIQSYVNYLI-----TNQQKTPKGLLYIDMWGSLRHAANAAYIMLE-------AAD-------------LG…
	tr_A0A075BRC0_A0A075BRC0_9NEOP AADYKKGQRDSLLFYEAQRSGRLPA-DQKVTWRKDSALNDRGEQGQDLTGGYFDAGDFVKFGFPMAYTATVLAWGMIDLEAGYTSAGAQDDGRKAVKWATDYCLK-A-HTAPNEFYGQVGQGDEDHAY--WGRPEDMTM-ARPAYKIDTSRPGSDLAGETAAALAASCIVFRYVDSTYSNNLLTHARQLFDFANNYRGKYSDSIT----GARP-FYAS-ADYRDELVWAAAWLYRATNDSNYLNNAESLHNEFGLQ----KWGGSLNWDSKATGVQVLLAK--LT-NK----QEYKDTVQAYVDYLI-----NNQQKTPMGLLYIDMWGSLRHAANAAFIMLQ-------AAD-------------LG…
	tr_A0A075BRA8_A0A075BRA8_9NEOP AADYKKVHRDSLLFYEAQRSGRLPA-DQKVTWRKDSALNDRGEQGQDLTGGYFDAGDFVKFGFPMAYTATVLAWGMIDLEAGYSSAGALDDGRKAVKWATDYFLK-A-HTAPNEFYGQVGQGDEDHAY--WGRPEDMTM-ARPAYKIDMSRPGSDLAGETAAALAASSIVFKYVDSTYSNTLLTHARQLFDFANNYRGKYSDSIT----GARP-FYAS-ADYRDELVWAAAWLYKATNDSNYLNNVESLYNEFGLQ----NWGGSLNWDSKATGVQVLLAK--LT-NK----QEYKDTVQAYVDYLI-----NNQQKTPMGLLYIDMWGSLRHAANAAFIMLA-------AAG-------------LG…
	tr_D3JXK4_D3JXK4_9NEOP AYDYKTVLRNSLLFYEAQRSGKLPA-DQKVTWRKDSALNDKGQNGEDLTGGYYDAGDYVKFGFPMASTATVLAWGLVDYAAGYTSAGALDDGRKAVKWATDYFLK-A-HTAPTELYGQVGKGDLDHSY--WGRPEDMTM-SRPAFKIDASNPGSDLAGETAAALAAASIVFKAVDPSYSNDLLTHAKQLFDFANNYRGKYSDSIT----DANS-YYTS-YDYRDELVWAAAWLYRATNDITYLNTAESLHNQFGLQ----DWNGGFSWDAKVSGVQLLLAK--LT-NK----QQYKDAIKGYVDYLI-----NAQQKTPKGLLFIDVWGSLRHASNAAFVILQ-------AAD-------------LGI-SAVSYR…
	tr_A0A075BR39_A0A075BR39_9NEOP ANDYKNGLDLTLLFYAAQRSGKLPD-DQKVTWRKDSALNDKGQNGRDLTGGYYDAGDYVKFGFPMASTATVLAWGLVDHEAGYTSAGALDDGRKAVKWATDYFLK-A-HTTATEYYGQVGEGDLDHSY--WGRPEDMTM-SRPAFKIDASNPGSDLACETAAALAAASIVLKTVDPSYSNNLITHAKQLFDFANNYRGKYSDSIT----DAAS-YYSS-YDYRDELVWAAAWLYRATNDSTYLNSAESLSNQFGLQ----DWNGGFSWDAKVSGVQLLLAK--LT-IK----QQYKDAIRGYVDYLI-----NTQQKTPKGLLFIDVWGTLRHASNAAFIILQ-------AAD-------------LG…
	tr_A0A075BR09_A0A075BR09_9NEOP ANDYKNGLDLTLLFYVAQRSGKLPD-DQKVTWRKDSALNDKGQNGRDLTGGYYDAGDYVKFGFPMASTATVLAWGLVDHEAGYRSAGALDDGRKAVKWATDYFLK-A-HTAATELYGQVGEGDLDHCY--WGRPEDMTM-SRPALKIDASKPGSDLADETAAALAATSIVFKTVDGSYSNNLITHAKQLFDFANNYRGKYSDSIT----DAKS-YYSS-YDYRDELVWAAAWLYRATNDSTYLNSAESLINQFGLQ----DWNGGFRWDAKVSGVQLLLAK--LT-IK----QQYKDALRGYVDYLI-----NTQLKTPKGLLFIDLWGTLRHASNAAIIILQ-------AAD-------------LG…
	tr_A0A075BRV8_A0A075BRV8_9NEOP ANDYKNGLDLTLLFYAAHRSGKLPS-DQKVTWRKDSALNDRGQNGVDLTGGYYDAGDYVKFGFPMASTATVLAWGLVDYEAGYTSAGALDDGRKAVKWATDYFIK-A-HTAPTELYGQVGEGDFDHSY--WGRPEDMTM-SRPAFKIDASNPGSDLATETAAALAAASIVFKTVDPSYSNDLLTHAKQLFDFANNYRGKYSDSIT----DANS-FYSS-YDYRDELVWAAAWLYRATNDSTYLNTAESLYNQFGLQ----DWNGRLSWDAKVSGVQLLLAK--LA-NK----QQYKDAILGYVDYLI-----DTQQKTPKGLLFIDVWGSLRHASNAAFVILQ-------AAD-------------LG…
	tr_A0A075BR36_A0A075BR36_9NEOP AYDYTTVLSNSLLFYEAQRSGKLPA-DQKVTWRKDSALNDKGQNGRDLTGGYYDAGDLVKFGFPMASTATVLAWGLVDHEAGYDSAGALDDGRKAVKWATDYFLK-A-HTTSNELYGQVGEGDVDHSY--WGRPEDMTM-SRPAFKIDSSFPGSDLAAETAAALAATSIVYKTVDPSYSNNLITHAKQLFDFANNYRGKYSDSIT----DAKS-YYSS-YDYRDELVWAAAWLYRATNDSTYLNKAESLYNEFGLQ----DWNGANRWDSKVSGVQVLLAK--LT-SK----QHYKDEITGYVDYLV-----YTQQKTPKGLVFIDVWGTLRHAANAAFIILQ-------AAD-------------LG…
	tr_A0A075BRV7_A0A075BRV7_9NEOP AYDYTTVLSNSLLFYEAQRSGKLPA-DQKVTWRKDSALNDKGQNGRDLTGGYYDAGDFVKFGFPMASTATVLAWGLVDQEAGYTSAGALDDGRKAVKWATDYFLK-A-HTHATELYGQVGEGDVDHSY--WGRPEDMTM-SRPAFKIDASNPGSDLAAETAAALAATSIVFKTVDPSYSNDLITHAKQLFDFANNYRGKYSDSIT----DAKS-YYSS-YDYRDELVWAAAWLYRATNDSTYLNKAESLYNEFGLQ----DWNGAFRWDSKVSGVQVLLAK--LT-SK----QHYKDEITGYVDYLV-----YTQQKTPKGLVFIDVWGTLRHAANAAFIILQ-------AAD-------------LG…
	tr_A0A075BR07_A0A075BR07_9NEOP AYDYTTVLSNSLLFYEAQRSGKLPA-DQKVTWRKDSALNDKGQNGVDLTGGYYDAGDFVKFGFPMASTATVLAWGLVDYEAGYTSAGALDDGRKAVKWATDYFIK-A-HTAQTELYGQVGEGDFDHSY--WGRPEDMTM-SRPAVKIDASIPGSDLATETAAALAAASIVFKTVDPSYSNHLLTHAKQLFDFANNYRGKYSDSIT----DANS-YYSS-YDYRDELVWAAAWLYRATNDSTYLNTAESLYNEFGLQ----DWNGDLSWDAKVSGVQLLLAK--LA-NK----QQYKDAILGYVDYLI-----DTQQKTPKGLLHIDVWGSLRHASNAALVILQ-------AAD-------------LG…
	tr_A0A075BRA7_A0A075BRA7_9NEOP AYDYKNGLSNTLLFYAAQRSGKLPD-DHKVTWRKDSALNDQGQNGQDLTGGYYDAGDFVKFGFPMAYTATVLAWGLVDYEAGYTSAGALDDGRKAVKWATDYFTK-A-HTTPTEFYGQVGRGDFDHSY--WGRPEDMTM-SRPAFKIDASNPGSDLATETAAALAATSIVYKTVDPSYSNNLITHAKQLFDFANNYRGKYSDSIT----DARS-YYSS-SDYRDELVWAAAWLYRATNDSTYLNNAESLYNQFGLQ----DWKGGFSWDAKVSGVQLLLAK--LA-NK----QQYKDEIQGYVDYLV-----YTQQKTPKGLVFIDEWGSLRHASNAALVILQ-------AAD-------------LG…
	tr_A0A075BRB9_A0A075BRB9_9NEOP AYDYKNGLSNTLLFYEAQRSGKLPY-DQKVTWRKDSALNDQGQNGQDLTGGYYDAGDFVKFGFPMAYTATVLAWGLVDYEAGYTSAGALDDGRKAVKWATDYFIK-A-HTAPTEFYGQVGRGDFDHSY--WGRPEDMTM-SRPAFKIDASNPGSDLATETAAALAATSIVYKTVDPSYSNNLITHAKQLFDFANNYRGKYSDSIT----DARS-YYSS-SDYRDELVWAAAWLYRATNDSTYLNNAESLYNQFGLQ----DWNGGFSWDAKVSGVQLLLAK--LA-NK----QQYKDEIQGYVDYLV-----YTQQKTPKGLVFIDEWGSLRHASNAALVILQ-------AAD-------------LG…
	tr_A0A075BR05_A0A075BR05_9NEOP AADYKKVICDSLLFYSSSRSGRLPT-DYKVTWRKDSALNDRGQHGQDLTGGYLDAGDDVKFGFPGAYTATVLAWGIVDLEAGYSSAGARDDGRKAVKWATDYFLK-A-HEAPNEFYGQVGEGDEDHAY--WGRPEDMTM-PRPAYKIDSSRPGSDLAYETAAALAATSIIYKYVDSTYSNILLTHARQLFDFANNYRGKYSDSIT----GARP-FYSS-EDYRDELVWAATWLYKATNDSIYLNIVESLTDEFGLQ----NWGGSINWDSKATGVQVILAK--LA-TK----QAYKDTVQAYVDYLI-----KTQHKTPMGLTHIDMWGSLRHASNAAFIMLQ-------AAD-------------LG…
	tr_Q8IFU6_Q8IFU6_MASDA AYDYNDVLTKSLLFYEAQRSGKLPS-DQKVTWRKDSALNDKGQNGEDLTGGYYDAGDYVKFGFPMAYTATVLAWGLVDHPAGYSSAGLLDDGRKALKWVTDYLIK-A-HVSENELYGQVGDGDADHAY--WGRPEDMTM-ARPAYKIDTSNPGSDLAGETAAALAAASIVFTSTDSNYANTLLTHAKQLFDFANNYRGKYSDSIT----QASN-FYSS-SDYRDELVWAAAWLYRATNDQTYLNTAESLNDDYGLQ----YWNVHFTWDSKALGATALLAK--IT-GK----QTYKDGLTSYCDSLV-----SRQQ-TPKGLTFLDQWGSLRMISNAVYICLQ-------AAD-------------LSI-NSDTYR…
	tr_Q8IFU5_Q8IFU5_MASDA AYDYKDVLTKSLLFYEAQRSGKLPS-DQKVTWRKDSALNDKGQNGEDLTGGYYDAGDYVKFGFPMAYTATVLAWGLVDHPAGYSSAGLLDDGRKALKWVTDYLIK-A-HVSENELYGQVGDGDADHAYWGWGRPEDMTM-ARPAYKIDTSRPGSDLAGETAAALAAASIVFTSTDSNYANTLLTHAKQLFDFANNYRGKYSDSIT----QASN-FYSS-SDYRDELVWAAAWLYRATNDQTYLNTAESLNDDYGLQ----YWNVHFTWDSKALGATALLAK--IT-GK----QTYKDGLTSYCDSLV-----SRQQ-TPKGLTFLDQWGSLRMISNAVYICLQ-------AAD-------------LSI-NSDTYR…
	tr_Q8IFU4_Q8IFU4_MASDA AYDYKDVLTKSLLFYEAQRSGKLPS-DQKVTWRKDSALNDKGQNGEDLTGGYYDAGDYVKFGFPMAYTATVLAWGLVDHPAGYSSAGLLDDGRKALKWVTDYLIK-A-HVSENELYGQVGDGDADHAY--WGRPEDMTM-ARPAYKIDTSNPGSDLAGETAAALAAASIVFTSTDSNYANTLLTHAKQLFDFANNYRGKYSDSIT----QASN-FYSS-SDYRDELVWAAAWLYRATNDQTYLNTAESLNDDYGLQ----YWNVHFTWDSKALGATALLAK--IT-GK----QTYKDGLTSYCDSLV-----SRQQ-TPKGLTFLDQWGSLRMISNAVYICLQ-------AAD-------------LSI-NSDTYR…
	tr_Q8IFU3_Q8IFU3_MASDA AYDYKDVLTKSLLFYEAQRSGKLPS-DQKVTWRRDSALNDKGQNGEDLTGGYYDAGDYVKFGFPMAYTATVLAWGLVDHPAGYSSAGVLDDGRKAVKWVTDYLIK-A-HVSKNELYGQVGDGDADHAY--WGRPEDMTM-ARPAYKIDTSRPGSDLAGETAAALAAASIVFKSTDSNYANTLLTHAKQLFDFANNYRGKYSDSIT----QASN-FYSS-SDYKDELVWAAVWLYRATNDQTYLTTAEKLYSDLGLQ----SWNGGFTWDTKISGVEVLLAK--IT-GK----QAYKDKVKGYCDYIS-----GSQQKTPKGLVYIDKWGSLRMAANAAYICAV-------AAD-------------VGI-SSTAYR…
	tr_Q8IFU2_Q8IFU2_MASDA AYDYNDVLTKSLLFYEAQRSGKLPS-DQKVTWRKDSALNDKGQNGEDLTGGYYDAGDYVKFGFPMAYTATVLAWGLVDHPAGYSSAGVLDDGRKAVKWVTDYLIK-A-HVSKNELYGQVGDGDADHAY--WGRPEDMTM-ARPAYKIDTSRPGSDLAGETAAALAAASIVFKSTDSNYANTLLTHAKQLFDFANNYRGKYSDSIT----QASN-FYSS-SDYKDELVWAAVWLYRATNDQTYLTTAEKLYSDLGLQ----SWNGGFTWDTKISGVEVLLAK--IT-GK----QAYKDKVKGYCDYIS-----GSQQKTPKGLVYIDKWGSLRMAANAAYICAV-------AAD-------------VGI-SSTAYR…
	tr_A0A075BRC1_A0A075BRC1_9NEOP AYDYNQVLRESILFYEAQRSPRLPA-DLKVTWRKDSALNDRGHKGEDLTGGYYDAGDFVKFGFPMAYTTTVLAWGLMDYGVAFSSAGALDDGRKALKWATDYFLK-A-HTAPTEFYGQVGRGDVDHSY--WGRPEDMTM-ERPAYKIDTSIPGSDLAGETAAALAAASIVFKEVDPNYSDNLLTHAKQLFDFANNYRGKYSDSIT----DARL-LYAS-GDYMDELVWAAAWLYRATNDNNYLNIAESLYDEFGIQ----YWCGAFNWDNKATGVQVLLAK--LS-NK----QEYKDTIKGYVDYLI-----NNQQKTPMGLFYIDMWGPLRHAANAAFIMLQ-------AAG-------------LG…
	tr_A0A075BRB1_A0A075BRB1_9NEOP AYDYNQVLRESILFYEAQRSGRLPA-DLKVTWRKDSALNDRGHKGEDLTGGYYDAGDFVKFGFPMAYTTTVLAWGLMDYRVAFSSAGALDDGRKAHKWATDYFLK-A-HTAPTEFYGQVGRGDVDHSY--WGRPEDMTM-ERPAYKIDTSIPGSDLAGETAAALAAASIVFKDVDPNYSDNLLTHAKQLFDFANNYRGKYSDWIT----DARL-PYAS-GDYMDELVWAAAWLYRATNDGNYLNIVESLYDEFGIQ----YWCGAFNWDNKATGVQVLLAK--LS-NK----QRYKDTIKGYVAYLM-----NNQQKTPMGLFYIDMWGPLRHAANAAVIMLQ-------AAG-------------LG…
	tr_A0A075BR40_A0A075BR40_9NEOP AYDYNQVLRESILFYEAQRSGRLPA-DLKVTWRKDSALNDRGQNGEDLTGGYYDAGDFVKFGFPMAYTTTVLAWGLVDYEGAFSSAGALDDGRKAVKWATDYFLK-A-HTAPNELYGQVGRGDVDHSY--WGRPEDMTM-ERPAYKIDTSNPGSDLAGETAAALAAASIVFKHVDPNYSDNLLTHAKQLFDFANNYRGKYSDSIT----DARL-FYAS-GDYRDELVWAAAWLYSATNDNNYLNIAESLYNEFGIQ----YWGGAFNWDNKASGVQVLLAK--FS-TK----QEYKDTIRGYVDYLI-----NNQQKTPMGLLYIDHWGPLRHAANAAFIMLQ-------AAG-------------LG…
	tr_A0A075BRV9_A0A075BRV9_9NEOP AYDYNQVLRESILFYEAQRSGRLPA-DLKVTWRKDSALNDRGQNGEDLTGGYYDAGDLVKFGFPMAYTTTVLAWGLVDYEGAFSSAGALDDGRKAVKCTTDYFLK-A-HTAQNELYGQVGRGDVDHSY--WGRPEDMTM-ERPAYKIDTSNPGSDLAGETAAALAAASIVFKHVDPNYSDNLLTHAKQLFDFANNYRGKYSDSIT----DARL-FYAS-GDYRDELVWAAAWLYRATNDNNYLNIAESLYNEFGIQ----YWPGAFNWDNKASGVQVLLAK--FS-TK----QEYKDTIRGYVDYLI-----NNQQKTPKGLVYIDHWGPLRHAANAAFIMLQ-------AAG-------------LG…
	tr_A0A075BR13_A0A075BR13_9NEOP AYDYNQVLRESILFYEDHRSGRLPA-DLKVTWRKDSALNDRGQNGEDLTGGYYDAGDFVKFGFPMAYTTTVLAWGLVDSEGAFSSAGALDDGRKAVKWATDYFLK-A-HTAPNEFYGQVGRGDVDHIY--WGRPEDMTM-ERPAYKIDTSNPGSDLAGETAAALAAASIVFKNVDPNYSDNLLTHAKQLFDFANNYRGKYSDWIT----DARL-FYAS-GDYRDELVWAAAWLYRATNDNNYLNIAESLYNPFGIQ----AWVGAFNWDNKASGVQVLLAK--FS-TK----QEYKDTIRGYVDYLI-----NNQQKTPMGLLYIDGWGPLRHAANAAFIMLQ-------AAG-------------LG…
	tr_A0A075BR00_A0A075BR00_9NEOP AYDYKKGQRDSILFYEAQRSPRLPS-DQKVTWRKDSALNDKGEQGEDLTGGYFDAGDFVKFGFPMAYTTTVLAWGQVDFEGAYSSAGALDEGRKAVKRATDYLLK-A-HTAPKEFYGQVGQGDVDHAF--WGRPEDMTM-PRPAYKIDTSPPGSDLAIETAAALAAPSINFKYVDPNYSQNLLTHAKQLFDFANNYRGKYSDWIT----GARL-FYGS-WDYRDELVWAAAWLYRATNDMSYLTTAESLYNEFGLV----YWIGVLCWDHKVTGVQVLLAK--LR-AK----QEYKDSIRGYMDYLL-----NDQQKTPKGLTFLDEWGSLRLAANAALIMLQ-------AAG-------------LG…
	tr_A0A075BR29_A0A075BR29_9NEOP AYDYKKGQRDSILFYEAQRSPRLPS-DQKVTWRKDSALNDKGEHGEDLTGGYFDAGDFVKFGFPMAYTTTVLAWGLVDFEGAYSSAGALDDGRKAVKWATDYLLK-A-HTAPKEFYGQVGQGDVDHAY--WGRPEDMTM-ARPAYKIDTSPPGSDLAIETAAALAAPSIVFKYVDPNYSKNLLTHAKQLFDFANNYRGKYSDWIT----GARL-FYGS-WDYRDELVWAAAWLYRATNDMTYLTTAESLYNEFGLV----YWVGVLCWDNKVTGVQVLLAK--LT-AK----QEYKDSIRGYMDYLL-----NDQQKTPKGLLFLDEWGSLRLAANAALIMLQ-------AAG-------------LG…
	tr_A0A075BR43_A0A075BR43_9NEOP AYDYNQVLRESILFYEAQRSGRLPS-DQKVTWRKDSALNDKGEQGEDLTGGYYDAGDFVKFGFPMAYTTTVLAWGMVDYEVGYSSAGALDDGRKALKWATDYLLK-A-HTAPTEFYGQVGRGDVDHAY--WGRPEDMTM-ERPAYKIDTSPPGSDLAIETAAALAAPSIVFKYVDPNYSNNLLTHATQLFDFANNYRGKYSDWIT----GARN-FYGS-WDYSDELVWAAAWLYRATNDMTYLTTAESLYNEFGLV----YWFGILSWDNKVTGVQVLLAK--LT-AK----QQYKDSIKGYMDYLL-----NDQQKTPKGLLFLDEWGSLRLAANAALIMLE-------AAG-------------LG…
	tr_A0A075BR32_A0A075BR32_9NEOP AYDYKQVLRHSILFYEAQRSGRLPS-DQKVTWRKDSALNDKGEQGEDLTGGYYDAGDFVKFGFPMAYTTTVLAWGMVDYEVGYSSAGALDDGRKALKWATDYLLK-A-HTDLTEFYGQVGRGDVDHAR--WGRPEDMTM-ERPAYKIDPSPPGSDLAIETAAALAAPSIVFKYVDPNYSNNLLTHAKQLFDFANNYRGKYSDWIT----GARN-FYGS-WDYRDELVWAAAWLYRATNDMTYLTTAESLYNEFGLV----YWFGVISWDNKVTGVQVLLAK--LT-AK----QEYKDSIKGYMDYLL-----NDQQKTPKGLLFLDEWGSLRLAANAALIMLQ-------AAG-------------LG…
	tr_Q9NCE3_Q9NCE3_PANCR TYDYAQVLQYSLLFYEAQRSGKLPA-DQKVTWRKDSALNDKGQNGEDLTGGYYDAGDFVKFGFPMAYTATVLAWGVISHEQGYQKANALEDARKAVKWATDYFIK-A-HVSENEFYGQVGRGDLDHNW--WGRPEDMTM-ERPAYKIDAQHPGSDLAAETAAALAAASIVFKSVDPTYSNTLLTHAKQLYNFADMHRGKYSDSIT----DAAQ-YYSS-YGYEDDLVWGAVWLYKATNDNSYLTKAEQYYTQFGLA----DYDGYFSWDQKISGVEVLLAE--IT-KD----QGHISRITQYCDNMV-----RGQTRTPKGLVYISDWGSLRMAANAVYLCLE-------AAK-------------DGH-NPTQYR…
	tr_Q9NCE2_Q9NCE2_PANCR TYDYSQLIQYSLLFYEAQRSGKLPA-DQKVTWRKDSALNDKGQNGEDLTGGYYDAGDYVKFGYPMAFTATLLAWSLIDYEQGYAKANSVEDARKAVKWATDYFLK-A-HVSEHEFYGQVGEGNLDHNS--WGRPEDMTM-ERPAYKIDEQNPGTELAAETAAALAAASIVFKSVDPSYSNTLLTHAKQLYDFGDNFRGKYSESIN----DAQQ-FYRS-NEFEDELVWGALWLYKATMDESFLTKAQQYYDDFGIA----EYNPWFSWDQKCTSSQLLLAQ--IT-QE----QQYIDKITAYCDHMI-----SGQQRTPKGLVYIDTWGSLRMAANAAYLCLE-------AAS-------------AGL-KPTEYR…
	tr_R4G511_R4G511_RHOPR --------------------------------------------------------------------------------------------------------------------------------------------------------------------------------------------------------------------------------------------TNNESYLEKAQSLYEEFELE----LYNGYFSWDQKITGVEVLLAQ--LT-QE----PAHINKITEYCDYMI-----SGEVRTPKGLVYISEWGSLRMAANAAYLCLE-------AAS-------------IGI-KSDEYR…
	tr_V5GGQ8_V5GGQ8_ANOGL ---------------------------------------------------------------------------------------------------------------------------------------------------------------------------------------------------------------------------------------------------------------------------------------------------------------------------QKTPKGLLYISQWGTLRHANNIAWICLE-------AANK------------LNV-NTDSYR…
	tr_A8CYP6_A8CYP6_9ORTH SYDYADVIKKSLLFYQAQRSGRLSGMDPLVSWRKDSALNDRGNNGEDLTGGYYDAGDFVKFGFPMAYTITLLSWGVIDYENTYSSIGALSAARAAIKWGTDYFIK-A-HVSANELYGQVGNGGADHSW--WGRPEDMNM-DRPAYKIDTSRPGSDLAAETAAAMAAASIVFKNADSNYANTLLRHAKELYNFADNYRGKYSDSIS----DAAA-FYNS-YSYEDELVWGAIWLWRATNDQNYLNKATQYYNQYSIQ----YKNSPLSWDDKSTGASALLAK--LT-GG----DQYKSAVQSFCDGFY-----YNQQKTPKGLIWYSDWGSLRQSMNAVWVCLQ-------AAD-------------AGV-KTGEYR…
	tr_A0A125SKY3_A0A125SKY3_EXTTI CYDYKTALTDSLLFYEAQRSGKLPS-DQRVKWRKDSALNDKGNNGEDLTGGYYDAGDFVKFGFPMAYTITVLSWGIIDYEDVYKSTGNLEYARKAVKWGTDYFLK-A-HVSENELYGQVGQGSADHSY--WGRPEDMTM-ARPAYKITASAPGSDLAGETAAALAAASIVFKTANSSYSSTLLNHAKQLFNFANTHRGIYSQSIS----DASS-FYSS-SSYADELVWAAVWLYKATKDSSYLTKAESLYQEGNLQ----YSNGGFDWDTKTSGVEILMSQ--IS-SN----SIHKTKAKSYLDYMV-----NNQQKTPKGLLYIDQWGTLRHATNVAFLLLQ-------AVK-------------LG…
	tr_E9GIT0_E9GIT0_DAPPU KYNYREVITKSLLFYYAQRSGRLPVNDNPIAYRSDSALKDVGQNAEDLTGGYYDAGDHLKLGFPLASAMTIAAWSIIDYPIGYSSAGQLTTAQNMVKWASDYLIK-A-HVQTNKFYGQVGDGTLDHNY--WGRPEDMTM-SRPAYFISTTNPGSDLAGETAAALAATSMVFASVNSTYSALCLTHAKQLYDFAKQYQAKYSQSMP----QAAA-FYPS-SDFGDELAWSAAWLYRATNNVTYLNDAKAFYTQFGLS----NNPSEFSWDSKTAGVQVLMAK--LT-ND----TLYKTATKTFCDSKV------NQPKTPKGLLFISTWGSLRHAANIAFVCLQ-------AAD-------------LNI-NPLAYR…
	tr_A0A0P5V4N1_A0A0P5V4N1_9CRUS KYNYPDAITKSLLFYYAQRSGRLPIADNPIPYRSDSALNDRGQSGEDLSGGYYDAGDHLKLGFPLASTITIIAWSIIDYPLGYSSAGQLTKAQNMVKWATDYFIK-A-HVAANKLYGQVGDGTLDHNY--WGRPEEMTM-NRPAFFISASNPGSDLAGETAAALAATSIVFKSVDSTYSALCLTRAKQLYAFAKQYQGKYSQSIP----QVAD-FYPS-SGYGDELAWSASWLYRASNDVAYLNDAEVFYSQFGLS----SNPWEFSWDSKEPGVQIMLAR--LT-GE----TQYKNAVKAFCDSKV------NQPKTPKGLLFVNKWGSLRHASNVAFICLQ-------AAD-------------LN…
	tr_A0A0P5A6B8_A0A0P5A6B8_9CRUS KYNYPDAITKSLLFYYAQRSGRLPIADNPIPYRSDSALNDRGQSGEDLSGGYYDAGDHLKLGFPLASTITIIAWSIIDYPLGYSSAGQLTKAQNMVKWATDYFIK-A-HVAANKLYGQVGDGTLDHNY--WGRPEEMTM-NRPAFFISASNPGSDLAGETAAALAATSIVFKSVDSTYSALCLTRAKQLYAFAKQYQGKYSQSIP----QVAD-FYPS-SGYGDELAWSASWLYRASNDVAYLNDAEVFYSQFGLS----SNPWEFSWDSKEPGVQIMLAR--LT-GE----TQYKNAVKAFCDSKV------NQPKTPKGLLFVNKWGSLRHASNVAFICLQ-------AAD-------------LN…
	tr_A0A0P5CGT2_A0A0P5CGT2_9CRUS KYNYHEAITKSLLFYYAQRSGRLPVADNPIPYRFDSAVNDRGQSGEDLTGGYYDAGDHLKLGFPLASAITIIAWSIVDFPLGYSSAGQLTKAQNMVKWATDYFIK-A-HVAANKLYGQVGDGTLDHNY--WGRPEEMTM-NRPAFFISASNPGSDLAGETAAALAATSIVFKSVDSTYSALCLTRAKQLYAFAKQYQGKYSQSIP----QVAD-FYPS-SGYGDELAWSASWLYRASNDVAYLNDAEVFYSQFGLS----SNPWEFSWDSKEPGVQIMLAR--LT-GE----TQYKNAVKAFCDSKV------NQPKTPKGLLFVNKWGSLRHASNVAFICLQ-------AAD-------------LN…
	tr_A0A164ZMC1_A0A164ZMC1_9CRUS KYNYHEAITKSLLFYYAQRSGRLPVADNPIPYRFDSAVNDRGQSGEDLTGGYYDAGDHLKLGFPLASAITIIAWSIVDFPLGYSSAGQLTKAQNMVKWATDYFIK-A-HVAANKLYGQVGDGTLDHNY--WGRPEEMTM-NRPAFFISATNPGSDLAGETAAALAATSMVFRSVNSTYSALCLTRAKQLYAFAKQYQRIYSQSIP----QVAD-FYPS-SGFGDELAWSASWLYRATNDVTYLNDAKTFYTQFGLS----SNPWEFSWDSKNPGVQVMLAK--LT-GE----TQYKNAVKVFCDSKV------NQPKTPKGLLFINKWGSLRHASNIAFICLQVILVLSLAAE-------------LN…
	tr_E9GIT1_E9GIT1_DAPPU KYNYIEVITKSLLFYYAQRSGRLPQNDNPIPYRSDSALNDRGQDGEDLTGGYYDAGDHLKLGFPLASSITIVAWSIIDYPLGYSSAGKLTTARNMVKWATDYFIK-A-HVQTNKFYGQVGDGDLDHDY--WGRPEEMTM-SRPAFFISTSKPGSDLAGETAAALAATSIVFKTVDSTYSALCLTHAKQLYAFAKRYRGIYSESIP----QVAD-FYSS-SGFGDELAWSASWLYRATNDNAYLDDAKAFYTEFNLS----DNPSEFSWDTKTAGVQVLLAK--LT-NE----NLYRNAAQTFCDSKV------NQPKTPKGLLFVTKWGSLGAASNIAFICLQ-------AAD-------------LNI-NPLAYR…
	tr_E9HFS5_E9HFS5_DAPPU KYNYAEVITKSLLFYYAQRSGRLPTNDNPISYRSDSALGDIGQNGEDLTGGYYDAGDFVKFGFPMAYTTTVSAWSVIDYPSGYSSAGQLTNARNMVKWASDYFIK-A-HVAPNKLYGQVGDGYADHSY--WGRPEEMTM-ARPASFISTSNPGSDLAGETAAALAATSIVFSQVNATYSAICLAHAKDLYAFAKQYQGLYSSSIP----QAGS-FYSS-SGFGDELAWGAIWLYRATQDVSYLNDAKTFFNQYGLS-----GAGAFSWDNKAAGVQVLLAK--LT-ND----PTYISSIRTFCDSYV------NQPKTPKGLLFISQWGSLRHASNIAYICLQ-------AAD-------------LNI-NSLTYR…
	tr_A0A164N846_A0A164N846_9CRUS KYNYRDAITKSLLFYYAQRSGRLPANDNPIPYRSDSALKDRGRNGEDLTGGYYDAGDHVKFGFPMAGTTTIIAWSIIDYQLGYSSVGQLKNALNMVKWATDYFIK-AWNPATKTLYGQVSDGNIDHKF--WGRPEDMNQNNRPAFSISPNAPGSDLAGETAAALAAASIVFTSVDRGYSSRCLTHAKQLYDFAKKHQGKYHVTFPKRDNSGQH-YYDS-SSFEDELAWSAIWLYRATKDPFYLNEAKAFYAKFGLA----YRNWAFSWDDKSPGVQVMLAK--LT-GE----EKYKNDVKGYCDAKV------NQPKTPKGLVFINAWGSLRYAANSAFICLQ-------AAD-------------LN…
	tr_A0A125SKY2_A0A125SKY2_EXTTI GYDYKTVLRKSLLFYEAQRSGKLPA-DQKVKWRADSALKDKGWKGEDLTGGYYDAGDYVKFGFPMAFTTTVLSWSVLDHEKAYTKAGVLGDSHKAIKWATDYLLK-C-HVGENQLYGQVGLGQLDHVY--WTRPEDMTM-ERPAFMINASAPGTDLAGETAAAMAAASLVFKTVNATYSATLLKHARQLFDFAYKYRGKYSDVIA----DANT-FYPS-SNYPDELAWGAAWMYRATREQKYMNVVNEIYPTI-------QYWDGFSWDDKKGGLDLLLAT--LT-GE----SKYLDKLKTFCDYAF-----NKQTRTPKGLIFYSESASLRSTNNMLIICLE-------AAE-------------RG…
	tr_A0A125SKY1_A0A125SKY1_9NEOP SYDYQEVLRKSLLFYEAQRSGKLPA-DQKVKWRADSALNDKGRNGEDLTGGYYDAGDFVKFGFPMAFTGTMLSWSVLDHEAAYTKAGALDDGRKAIKWVTDYLLK-C-HVGDNKLYGQVGLGQLDHDS--WTRPEDMTM-ERPAFMINASAPGTDLAAETAAAMAAASLVFKTVNSAYSTQLLQHARQLFDFANNYRGKYSDSIP----DANN-FYPS-SNYPDELAWGAAWLYRATGEKKYMTVVDEIYPTI-------QYWDGFSWDDKKSGLDLLLAT--LT-KE----SKYLDKLKSFCDYAF-----NTQKKTPKGLIFYGESASLRSVTNTVFICLE-------AAD-------------RG…
	tr_A0A139WGK8_A0A139WGK8_TRICA AYDYRHALKLSLLFYEAQRSGPLPA-SNRITWRSDSALDDHGLNNEDLTGGYYDASDYVKFSFTMAFTTTILTWGMLSFRHAYNEAGQYQHGLDAIKWATDYFIK-C-HASKYEFYGQIGDFSLDHAF--WGRPEEMNM-TRPAYKIDIEHPGSDLAGEAVAALAAASLLFENFNQSYSDELLRHATELYDFATMYRGLYHDSIP----GAKV-YYES-TGYGDELTWAAIWLYKKTKDVKYIEQAETFYTKFRIK----DRPNEFFYNKKVAGIQLLLAE--LT-LR----PEYISTIKNFCDYTI-----KEQIRTPKGLIFIDKSGTLSHAANVAFICLH-------AGLT------------LN…
	tr_A0A1Y1MBW0_A0A1Y1MBW0_PHOPY QPNYKEVLRLSLLFYEAQRSGRLPV-DNRIAWRGDSALEDRGLNGEDLTGGYYDAGDFVKFSFPMAFTTTLLAWGVLDYENAYKSADQYHHAIIALKWATDYFLK-C-HVSPYELYGQVGDFSIDHKF--WGRPEELNM-TRPAYKIDTKHPGADLAGEVSAALSSTALVFKNIQKDYYSLAIRHAQELYAFAVNYPGFYHEAIP----GAKA-FYQS-TGFGDELTWAAIWLYKATLDQKYLQDAELFYKNFKLK----GRPNEFHHTNKVAGIQVLLAE--LT-GK----SEYVRAVEAFCNYSI-----YQQKRTPKGLVYIDKAGTLSHAANIVFLCLQ-------AVD-------------MN…
	tr_A0A087ZQ02_A0A087ZQ02_APIME ENDYARVLELSLLFYEAQRSGKLPE-NNRIPWRGDSALDDRGLNGEDLTGGYYDAGDFVKFGFTMASTTTLLAWGAVSWPEAYNAAGQLDELRKAIKWATDYFIK-C-HVSEYVFYGQVGDFSLDHTF--WGRPEELNT-TRPAYKIDPDHPGSDLAGETAAALAASSIVFRNYNPEYSANCLKHAKELYKFASKYRGLYHEAIR----GAAQ-YYES-TDYGDELAWAAVWLFKATNDTMYLEEAEHHYQHFHLK----ERPNEFFYNKKVAGVQVLLAQ--MT-GQ----PEYQNAARAFCDFSV-----YQQKRTPKGLLYIDKFGTLCHAANVAFVCLE-------AADS------------SG…
	tr_K7ITZ5_K7ITZ5_NASVI ENDYARVLELSLLFYEAQRSGKLTSEAGRVAWRGDSALGDRGANGEDLTGGYYDAGDFVKFGFTMASTTTLLAWGAVSWPDAYAAVGQLDVIRETVKWATDYFVK-C-HVSEFELYGQVGDFAIDHTF--WGRPEELNT-SRPAFKIDPEHPGSDLAGETAAALAAASLVFRTSEPSYSEKLLRHARELYNFANKYRGLYHEAIR----GAAQ-YYES-TDYGDELAWAAAWLYKASNESRYLEEAEHHYQHFHLR----ERPNEFFYNKKVAGVQVLLAQ--LT-GT----QEYQNAAHSFCNFSV-----RRQKRTRKGLLYIDKFGTLCHAANVAFVCLQ-------AADY------------PDIGDPKEYR…
	tr_A0A158NWP3_A0A158NWP3_ATTCE GNDYAQVLELSLLFYEAQRSGKLPK-NNRISWRGDSALYDHGSNGEDLTGGYYDAGDFVKFGFTMAFTTTLLAWGTVNWSEAYDAADQLDEIRRAIKWSTDYFIK-C-HVSENVLYGQVGDFPIDHMF--WGRPEELNT-TRPTYKIDAEHPGSDLAGETAAALAASSIVFSSVDPEYSAKCLEHAKDLYKFADVYRGLYHEAIR----GAER-YYES-TDYGDELTWAAIWLFKATGDTKYFDDAIHHYQHFHLK----ERPNAFFYNKKVAGIQVLLAE--LT-GQ----SEYQNATRAFCDFSV-----RQQKRTPKGLLFIDKSGTLSHVANVAFVCLV-------AADF------------LE…
	tr_J9JR20_J9JR20_ACYPI CYDYDEVLRLSLMFYEAQRSGHLPV-NNRIPWRADSATTDKGQNGEDLSGGYYDAGDFVKFGFTMASTTTILAWGYLSYKDAYEEVNEWENALGSIRWAAEYFIK-C-HVSDYEFYGQVGDFSLDQGF--WGRPEDMNM-SRPSYKIDKNRPGSDLAGETSAALSAVSMVFTKIDSNFSASCLSHAKQLYMFATQYRGLYHDAIK----GAAQ-YYES-TDYGDELTWAAAWLYKATKESQYLDDAEYMYMKYRLK----ERPNEFYYNKKVAGVQALLAE--LT-NQ----SEYTEAIQNFCDYNL-----YVQKKTPKGLLYIEKSGTLCHAANIVFLCLQ-------AAD-------------IGI-MSAQYR…
	tr_A0A2S2P449_A0A2S2P449_SCHGA ----------------------------------------------------------------------------------------------------------------------------------------MNM-SRPSYKIDKNRPGSDLAGETSAALSAVSIVFTKIDSNFSARCLSHAKQLYLFATQYRGLYHDAIK----GAAQ-YYES-TDYGDELTWAAAWLYKATKESQYLDDAEYMYMKYRLK----ERPNEFYYNKKVAGVQALLAE--LT-NQ----SEYTEAIQNFCDYNL-----YVQKKTPKGLLYIEKSGTLCHTANIVFLCLQ-------AAD-------------IG…
	tr_E0VK21_E0VK21_PEDHC NYDYDKALELSLLFYEAQRSGYLPP-DNRISWRQNSGLNDSSPNGDDLTGGYYDAGDFVKFGFTMASTTTLLAWGLLSYKDAYLASGQYKHCLNAIKWASDYFIK-C-HVSPDEFYGQVGDFALDHAF--WGRPEDLNM-SRPAYKIDKEHPGSDLAGETAAALAAVSLAFKYVDPEYSALCLKHGKQLYSFATNYRGLYHEAIK----GASQ-YYES-TDYADELTWSAAWLYKASNDLTYLDDAEHHYMKFRLK----ERPNEFFYNKKVAGVQILLAQ--LT-GR----PEYIEAAQAFCDFIV-----DYQKVTPKGLTYIDKLGTLCHASNVAFVCLQ-------AAD-------------IGLKSSSKYR…
	tr_A0A125SL15_A0A125SL15_TIMCR DYDYERVLELSLLFYEAQRSGKLPS-DNRVTWRGDSALEDRGQKGEDLTGGYYDAGDFVKFGFTMASTTTLLAWGFLSYKEAYISAGQFNHGLNALKWSADYFIK-C-HVSPNELYGQVGDFNLDHEF--WGRPEELNM-SRPAYKIDAQHPGSDLAGETAAALAAVSLVFRTENPKYADLCLEHARQLYTFASDFRGLYNEPIK----GAAQ-YYES-TDYGDELTWAAAWLYKATSESQYLDEAEHNYMKFRLK----ERPNEFFYNKKVAGVQMLLAQ--LT-LQ----PEYMEAVQNFCDFTV-----NYQKKTPKGLVYIDKFGTLGHAANVAFICLQ-------VAD-------------IG…
	tr_A0A0U2D6P6_A0A0U2D6P6_NILLU KYDYSKVVHLSLLFYEAQRSGQLPA-NNRIPWRGDSSLNDRGLKGEDLTGGYYDAGDTVKFGFTMASTTTLLAWGCLSYKDAYKAAGEWKEVLNALKWATDYFIK-C-HVSPNEFYGQVGDFTLDHEY--WGRPEDMNM-SRKAYKIDAEHPGSDLAGETAAAMAAVSMVFKEEDPEYSDLCLEHAKQLFKFATTYRGLYHEAIK----GAAQ-YYES-TEYGDELTWAAVWLYKATGENNYIDEAEYFYMRFRLK----DRPNEFYFNKKVAGVQVLFAQ--LT-KR----DDYVQAARAFCDFSV-----DVQKKTPKGLIYIEKIGTLCHAANIAFVCMQ-------AAD-------------IG…
	tr_A0A482WJH4_A0A482WJH4_LAOST KYDYSKVLHLSLLFYEAQRSGQLPA-DNRVPWRGDSSLNDRGLKGEDLTGGYYDAGDTVKFGFTMASTTTLLAWGCLSYKDAYKAAGEWKNVLNALKWATDYFIK-C-HVSANEFYGQVGDFTLDHEY--WGRPEDMNM-SRKAYKIDAEHPGSDLAGETAAAMAAVSIVFKEEDPEYSALCLEHAKQLYKFATTYRGLYHEAIK----GAAQ-YYES-TEYGDELTWAAVWLYKATVENSYIDEAEYFYMRFRLK----DRPNEFYFNKKVAGVQVLFAQ--LT-NR----DNYIQAAKAFCDFSV-----DQQKKTPKGLIYIEKIGTLCHAANIAFVCMQ-------VAE-------------IG…
	tr_A0A2P2I8D9_A0A2P2I8D9_9CRUS ----------------------------------------------------------VKFGFPLAYTATVLAWGVIEYEDGMKAAGELENARAAVKWVADYLLK-A-RVEPGVLYGQVGDGGLDHSY--WGRPEEMTM-DRPSAKISSSAPGSDLAGETAAALAAASIVFAD-DKEYAAACLEAAMDLFTLADEHRGIYTASIP----GAAG-FYGSFSGYEDELTWSAIWLYKATGLPKYLDKAKSFWSEFGIG----GDALQFSWDDKRAGCFVFFSE--LD-GG----SEYTS-----------------------------------------------------------------------…
	tr_I2FI81_I2FI81_EISFE QYNYDEVLEKSILFYEAERSGDLPA-NNRIPYRGDSALGDQGNQGQDLTGGWYDAGDHVKFGFPMAFATTTLAWGILEFRDGYEAAGQYNLALDSIRWTLNYFLK-A-HVSDNEFYGQVGDANTDHAY--WGRPEDMTM-ERPAWSISPSAPGSDLAAETAAALAAGYLVFRDSDAAFANNLLAHSRTLYDFALNNRGIYSQSIS----NAAG-FYAS-SAYEDELAWGAAWLYRATEEQEYLDRAYEFGTTT-------NTAWAYDWNEKIVGYQLLLTT--SA-GQ----TDFLPRVENFLRNWFPG---GSVQYTPLGLAWLAQWGPNRYAANAAFIALV-------SAK-------------YNI-LASESE…
	tr_A0A0P0YK20_A0A0P0YK20_EISFE QYNYDEVLEKSILFYEAERSGDLPA-NNRIPYRGDSALGDQGNQGQDLTGGWYDAGDHVKFGFPMAFATTTLAWGILEFRDGYEAAGQYNLALDSIRWTLNYFLK-A-HVSDNEFYGQVGDANTDHAY--WGRPEDMTM-ERPAWSISPSAPGSDLAAETAAALAAGYLVFRDSDAAFANNLLAHSRTLYDFALNNRGIYSQSIS----NAAG-FYAS-SAYEDELAWGAAWLYRATEEQEYLDRAYEFGTTT-------NTAWAYDWNEKIVGYQLLLTT--SA-GQ----TDFLPRVENFLRNWFPG---GSVQYTPLGLAWLAQWGPNRYAANAAFIALV-------SAK-------------YN…
	tr_Q2M4A5_Q2M4A5_9ANNE QYNYDEVLEKSILFYEAERSGDLPS-NNRIPYRGDSALGDQGNQGQDLTGGWYDAGDHVKFGFPMAFATTTLAWGILEFRDGYEAAGQYNLALDSIRWTLNYFLK-A-HVSDNEFYGQVGDANTDHAW--WGRPEDMTM-ERPAWSISPSAPGSDLAAETAAALAAGYLVFRDLDAAFANNLLAHSRTLYDFALNNRGIYSQSIS----NAAG-FYAS-SAYEDELAWGAAWLYRATEEQEYLDRAYEFGTTT-------NTAWAYDWNEKIVGYQLLLTT--SA-GQ----TDFLPRVENFLRNWFPG---GSVQYTPLGLAWLAQWGPNRYAANAAFIALV-------SAK-------------YNI-LASESE…
	tr_B3TN38_B3TN38_9ANNE QYNYDEVLEKSILFYEAERSGDLPA-NNRIPYRGDSALGDQGNQGQDLTGGWYDAGDHVKFGFPMAFATTTLAWGILEFRDGYEAAGQYNLALDSIRWTLNYFLK-A-HVSDNEFYGQVGDANTDHAW--WGRPEDMTM-ERPAWSISPSAPGSDLAAETAAALAAGYLVFRDLDAAFANNLLAHSRTLYDFALNNRGIYSQSIS----NAAG-FYAS-SAYEDELAWGAAWLYRATGEQEYLDRAYEFGTTT-------NTAWAYDWNEKIVGYQLLLTT--SA-GQ----TDFLPRVENFLRNWFPG---GSVQYTPLGLAWLAQWGPNRYAANAAFIALV-------SAK-------------YNI-LASESE…
	tr_B3TN39_B3TN39_9ANNE QYNYDEVLEKSILFYEAERSGYLPA-DNRIPYRGDSALGDQGNQGQDLIGGWYDAGDHVKFGFPMAISTTTLAWGILEFREAYEAAGQYNWALDSIRWPLEYFIK-A-HVSDNEFYGQVGDGNIDHSY--WGRPEEMTM-ERPAWSITPSNPGSDLAAETAAALAAGYLVFRDLDAAYASTLLDHSRTLYDFAYNNRGIYSDSIP----NAGE-FYPS-NGYEDELAWGAAWLYRATGEQYYLDRAYEFGSTS-------DVAWAYDWDEKTVGYQLLLTT--FA-GQ----TDFQPPVEDFLRNWFPG---GSVHYTPLGLAWLIEWGANRYAANAAFIALV-------AAK-------------YNI-LAAEAE…
	tr_B9A7E3_B9A7E3_METHI QYNYDEVLSKSILFYEAERSGDLPA-NNRIDYRGDSALGDRGNGGQDLTGGWYDAGDHVKFGFPMAFSTTTLAWGILEFRAAYEAAGQYSYALDSIRWPLDYFIK-A-HVSDNEFYGQVGDGNADHSY--WGRPEDMIM-ARPAWSITPSAPGADLAAETAAALAAGYLVFRDSDAGYAANLLDHARRLYTFAYNNRGIYSQSIS----NAAQ-FYSS-SSYVDELAWGAAWLYRATNEQTYLNYALEFADTS-------AISWAYDWNEKIVGYQLLLFS--SA-GQ----TVFQTPVEGYIRSWMPG---GSVTYTPQGLAWRQQWGPNRYAANSAFIALV-------AAK-------------YNI-LTAEAQ…
	tr_F2Z7L1_F2Z7L1_9ANNE QYNYREVLQKSILFYAAQRSGQLPG-NNPIDWRDDSALDDQGNGGEDLTGGWYDAGDHVKFGLPMAWTATTLIWGMIDLANGY--GGDRNDAMQSVRWALDYFMK-C-HVSDNELYGQVGDGHADHAY--WGRPEEMTM-DRPAWSLTPSAPGSDLAGETAAALAAGSILFSDSDASYANQLLDHARTIYDFAYNNRGIYSESIP----NAAD-FYRS-SAYEDELCWGALWLYRATGEQDYMDKANEFLPQ--------GRPWAFSWDSKEAGSLVLLTS--F--GN----SNARAQLEDFLQSWFPG---GDIHYTPLGLAWRDTWGSLRYSANSAFIALL-------AAE-------------EGV-LTSQAR…
	tr_A0A1B1HY43_A0A1B1HY43_PERAI QYNYRNALQKSILFYAAQRSGRLPS-NNPIDWRGDSALGDQGNNGQDLTGGWYDAGDHVKFGLPMAWSATTLIWGMIDFANGY--GADRNNAMQSVRWALDYFMK-C-HVSDNEFYGQVGDGHADHAY--WGRPEEMNM-NRPAWSIRPGAPGSDLAGETAAALAAGSILFSDSDANYANQLRNHARTLYDFAYNNRGVYHDSIP----NAAD-FYRS-GGYQDELCWGALWLYRATGEQDYMNKANEFLPQ--------GRPWAYSWDAKEAGSLVLLTS--F--GN----NNARAQLEDFLQSWFPG---GGITYTPQGLAWRDTWGSLRYAANSAFIALL-------AAD-------------QG…
	tr_A0A2C9JIX1_A0A2C9JIX1_BIOGL KYNYNDVLYKSILFYETQRSGKLPA-NKRIPYRGDSALGDKGDAGEDLTGGWYDAGDHVKFNFPMAYSTAILAWGYLMYADAYKAAGQDTYLLDSIKWPLDYLLK-C-HTKPDELYVQVGDGGADHSY--WGPPELMTM-ARPAYKITASKPGTDVAMETAAAFAIGSLVFKNSDPTYSATLLTHAKQLWELGEKHRGIYSDSVQ----AAAA-YYRS-YNITDELAWGSIWLYQATNENKYLALAEKYFDP--------APAWGMSWDDKTIVNQVMLYK--IT-KD----EKYKTAVEDSFKFWFPG---GGIPYTPKGLAYRLQWGSLRYSSNMAMAALV-------AAD-------------AG…
	tr_A0A2C9JIX0_A0A2C9JIX0_BIOGL KYNYNDVLYKSILFYETQRSGKLPA-NKRIPYRGDSALGDKGDAGEDLTGGWYDAGDHVKFNFPMAYSTAILAWGYLMYADAYKAAGQDTYLLDSIKWPLDYLLK-C-HTKPDELYVQVGDGGADHSY--WGPPELMTM-ARPAYKITASKPGTDVAMETAAAFAIGSLVFKNSDPTYSATLLTHAKQLWELGEKHRGIYSDSVQ----AAAA-YYRS-YNITDELAWGSIWLYQATNENKYLALAEKYFDP--------APAWGMSWDDKTIVNQVMLYK--IT-KD----EKYKTAVEDSFKFWFPG---GGIPYTPKGLAYRLQWGSLRYSSNMAMAALV-------AAD-------------AG…
	tr_A0A2C9JJ56_A0A2C9JJ56_BIOGL KYNYNDVLQKSILFYEAQRSGKLPA-NKRIPWRFDSALGDKGEAGEDLTGGWYDAGDHVKFNFPMAYSTTILTWSYLLYADAYESAGQTDYMLDCIKWPLDYLLK-C-HVKPNELYVQVGDGGQDHGY--WGPPELMTM-PRPAFKITTSKPGSEVAMETAAAFAAGSLAFKTKDPTYSSTLLDHAKQLWDFAMNYRGKYSDSVN----AAAG-YYNS-NNITDELCWGSLWLYQATNDPKYLADAEKYLDD--------EPAWGMSWDDKTIANQVLLYK--LT-KK----DRYKTAVEGSYTMWFPG---GSISYTPKGLAYRLQWGSLRYSSNMAMAALV-------AAD-------------AG…
	tr_A0A2C9JJ62_A0A2C9JJ62_BIOGL KYNYNDVLQKSILFYEAQRSGKLPA-NKRIPWRFDSALGDKGEAGEDLTGGWYDAGDHVKFNFPMAYSTTILTWSYLLYADAYESAGQTDYMLDCIKWPLDYLLK-C-HVKPNELYVQVGDGGQDHGY--WGPPELMTM-PRPAFKITTSKPGSEVAMETAAAFAAGSLAFKTKDPTYSSTLLDHAKQLWDFAMNYRGKYSDSVN----AAAG-YYNS-NNITDELCWGSLWLYQATNDPKYLADAEKYLDD--------EPAWGMSWDDKTIANQVLLYK--LT-KK----DRYKTAVEGSYTMWFPG---GSISYTPKGLAYRLQWGSLRYSSNMAMAALV-------AAD-------------AG…
	tr_Q5ISJ1_Q5ISJ1_BIOGL KYNYNDVLQKSILFYEAQRSGKLPT-NKRIPWRFDSALGDKGEAGEDLTGGWYDAGDHVKFNFPMAYSTTILTWSYLLYADAYESAGQTDSMLDCIKWPLDYLLK-C-HVKPNELYIQVGDGGQDHGY--WGPPELMTM-PRPAFKITTSKPGSEVAMETAAAFAAGSLAFKTKDPTYSSTLLDHAKQLWDFAMNYRGKYSDSVN----AAAG-YYNS-NNITDELRWGSLWLYQATNDPKYLADAEKYLDD--------EPAWGMSWDDKTIANQVLLYK--LT-KK----DRYKTAVEGSYKMWFP--------------------------------------------------------------------…
	tr_A0SGK2_A0SGK2_9CAEN KYNYDDVLYKSILFYEAQRSGKLPA-NNRIPWRGDSALND-GDGGVDLTGGWYDAGDFVKFNFPMAWSTAVLTWGLLQFKDAYQAAGQLEWMYESVKWPLDYLLK-C-HVSDNVLYVQVGDGGVDHGS--WGRPEDMEM-ARPAFKIDATKPGSEVAMETAAAFAAGHLAFKEKDPSYSAKLLQHAKSLWQFAVTHKGKYSDSVS----AAAG-YYNS-ANVTDELCWGSLWLYKATKEPKYLEEALKHYDA--------SPDWGMSWDDVFIGNQVLLYE--LT-KE----AKYKTAVEGTFREWFPG---GTVPYTPKGLAYRLQWGSLRYASNMAMAALM-------AAE-------------AGI-HPDEYR…
	tr_A0SGK0_A0SGK0_9CAEN KYNYDDVLYKSILFYEAQRSGKLPA-NNRIPWRGDSALND-GDGGVDLTGGWYDAGDFVKFNFPMAWSTAVLTWGLLQFKDAYQAAGQLEWMYESVKWPLDYLLK-C-HVSDNVLYVQVGDGGVDHGS--WGRPEDMKM-ARPAFKIDATKPGSEVAMETAAAFAAGHLAFKEKDPSYSAKLLQHAKSLWQFAVTHKGKYSDSVS----AAAG-YYNS-ANVTDELCWGSLWLYKATKEPKYLEEALKHYDA--------SPDWGMSWDDVFIGNQVLLYE--LT-KE----AKYKTAVEGTFREWFPG---GTVPYTPKGLAYRLQWGSLRYASNMAMAALM-------AAE-------------AGI-HPDEYR…
	tr_A0SGJ9_A0SGJ9_9CAEN KYNYDDVLYKSILFYEAQRSGKLPA-NNRIPWRGDSALND-GDGGVDLTGGWYDAGDFVKFNFPMAWSTAVLTWGLLQFKDAYQAAGQLEWMYESVKWPLDYLLK-C-HVSDNVLYVQVGDGGVDHGS--WGRPEDMKM-ARPAFKIDATKPGSEVAMETAAAFAAGHLAFKEKDPSYSAKLLQHAKSLWQFAVTHKGKYSDSVS----AAAG-YYNS-ANVTDELCWGSLWLYEATKEPKYLEEALKHYDA--------SPDWGMSWDDVFIGNQVLLYE--LT-KE----AKYKTAVEGTFREWFPG---GTVPYTPKGLAYRLQWGSLRYASNMAMAALM-------AAE-------------AGI-HPDEYR…
	tr_A0SGK1_A0SGK1_9CAEN KYNYDDVLYKSILFYEAQRSGKLPA-NNRIPWRGDSALND-GDGGVDLTGGWYDAGDFVKFNFPMAWSTAVLTWGLLQFKDAYQAAGQLEWMYESVKWPLDYLLK-C-HASDNVLYVQVGDGGADHGS--WGRPEDMKM-ARPAFKIDATKPGSEVAMETAAAFAAGYLAFKEKDPSYSAKLLQHAKSLWQFAVTHKGKYSDSVS----AAAG-YYNS-ANVTDELCWGSLWLYKATKEPKYLEEALKHYDA--------SPDWGMSWDDVFIGNQVLLYE--LT-KE----AKYKAAVEGTFREWFPG---GTVPYTPKGLAYRLQWGSLRYASNMAMAALM-------AAE-------------VGI-HPDEYR…
	tr_A0SGJ6_A0SGJ6_9CAEN KYNYDDVLYKSILFYEAQRSGKLPA-NNRIPWRGDSALND-GDGGVDLTGGWYDAGDFVKFNFPMAWSTAILNWGLLQFKDAYEAAGQLEWMYESVKWPLDYLLK-C-HSSDDVLYVQVGDGGADHGS--WGRPEDMKM-ARPAFKVDASRPGSEVAMETAVAFVTGHLAFKEKDPPYSAKLLQHAKSLWEFAVTHKGKYSESVS----AAAS-YYNS-VNVTDELCWGSLWLYKATKEPKYLEEALKHYDA--------SPDWGMSWDDVFIGNQVLLYE--LT-KE----EKYKAAVEGTFKEWFPG---GTVPYTPKGLAYRLQWGALRYSSNMAMAALM-------AAE-------------AGI-HPDEYR…
	tr_A0SGJ7_A0SGJ7_9CAEN KYNYDDVLYKSILFYEAQRSGKLPA-NNRIPWRGDSALND-GDGGVDLTGGWYDAGDFVKFNFPMAWSTAILNWGLLQFKDAYEAAGQLEWMYESVKWPLDYLLK-C-HSSDDVLYVQVGDGGADHGS--WGRPEDMKM-ARPAFKVDASRPGSEVAMETAVAFVTGHLAFKEKDPPYSAKLLQHAKSLWEFAVTHKGKYSESVS----AAAS-YYNS-VNVTDELCWGSLWLYKATKEPKYLEEALKHYDA--------SPDWGMSWDDVFIGNQVLLYE--LT-KE----EKYKAAVEGTFKEWFPG---GTVPYTPKGLAYRLQWGALRYSSNMAMAALM-------AAE-------------AGI-HPDEYR…
	tr_A0SGJ8_A0SGJ8_9CAEN KYNYDDVLYKSILFYEAQRSGKLPA-NNRIPWRGDSALND-GDGGVDLTGGWYDAGDFVKFNFPMAWSTAILNWGLLQFKDAYEAAGQLEWMYESVKWPLDYLLK-C-HASDDVLYVQVGDGGADHGS--WGRPEDMKM-ARPAFKIDASKPGSEVAMETAVAFVTGHLAFKEKDPPYSAKLLQHAKSLWEFAVTHKGKYSESVS----AAAS-YYNS-VNVTDELCWGSLWLYKATKEPKYLEEALKHYDA--------SPDWGMSWDDVFIGNQVLLYE--LT-KE----EKYKAAVEGTFKEWFPG---GTVPYTPKGLAYRLQWGALRYSSNMAMAALM-------AAE-------------AGI-HPDEYR…
	sp_Q2V4L8_GUN3_ARATH SPNYREALSKSLLFFQGQRSGRLPS-DQQLSWRSSSGLSDGSSAHVDLTGGYYDAGDNVKFNFPMAFTTTMLSWSSLEY--GKKMGPELQNSRVAIRWATDYLLKCA-RATPGKLYVGVGDPNGDHKC--WERPEDMDT-PRTVYSVSPSNPGSDVAAETAAALAASSMVFRKVDPKYSRLLLATAKKVMQFAIQYRGAYSNSLS----SSVCPFYCSYSGYKDELLWGAAWLHRATNDPYYTNFIKS----LGGG----DQPDIFSWDNKYAGAYVLLSRRAVL-NKDNNFELYKQAAENFMCKILPNSPSSSTKYTKGGLMYKLPQSNLQYVTSITFLLTT-------YAKYMKSTKQTFNCGNSLI-VPNALINL…
	sp_Q9C9H5_GUN9_ARATH NPNYKEALSKSLLFFQGQRSGPLPR-GQQISWRASSGLSDGSAAHVDLTGGYYDAGDNVKFNLPMAFTTTMLSWSALEY--GKRMGPELENARVNIRWATDYLLKCA-RATPGKLYVGVGDPNVDHKC--WERPEDMDT-PRTVYSVSASNPGSDVAAETAAALAAASMVFRKVDSKYSRLLLATAKDVMQFAIQYQGAYSDSLS----SSVCPFYCSYSGYKDELMWGASWLLRATNNPYYANFIKS----LGGG----DQPDIFSWDNKYAGAYVLLSRRALL-NKDSNFEQYKQAAENFICKILPDSPSSSTQYTQGGLMYKLPQSNLQYVTSITFLLTT-------YAKYMKATKHTFNCGSSVI-VPNALISL…
	sp_Q9SRX3_GUN1_ARATH NHNYKDALSKSILFFEGQRSGKLPP-NQRMTWRSNSGLSDGSALNVDLVGGYYDAGDNMKFGFPMAFTTTMLSWSLIEF--GGLMKSELPNAKDAIRWATDFLLK-A-TSHPDTIYVQVGDPNMDHAC--WERPEDMDT-PRSVFKVDKNNPGSDIAGEIAAALAAASIVFRKCDPSYSNHLLQRAITVFTFADKYRGPYSAGLA----PEVCPFYCSYSGYQDELLWGAAWLQKATNNPTYLNYIKANGQILGAD----EFDNMFSWDNKHVGARILLSKEFLI-QKVKSLEEYKEHADSFICSVLPG--ASSSQYTPGGLLFKMGESNMQYVTSTSFLLLT-------YAKYLTSARTVAYCGGSVV-TPARLRSI…
	sp_Q9CAC1_GUN8_ARATH GHDYRDALRKSILFFEGQRSGKLPP-DQRLKWRRDSALRDGSSAGVDLSGGYYDAGDNIKFGFPMAFTTTMLSWSIIDF--GKTMGPELRNAVKAVKWGTDYLLK-A-TAIPGVVFVQVGDAYSDHNC--WERPEDMDT-LRTVYKIDRAHPGSDVAGETAAALAAASIVFRKRDPAYSRLLLDRATRVFAFANRYRGAYSNSLY----HAVCPFYCDFNGYQDELLWGAAWLHKASRKRAYREFIVKNEVILKAG----DTINEFGWDNKHAGINVLISKEVLM-GKAEYFESFKQNADGFICSILPGISHPQVQYSRGGLLVKTGGSNMQHVTSLSFLLLA-------YSNYLSHAKKVVPCGELTA-SPSLLRQI…
;
END;
begin mrbayes;
prset aamodelpr=mixed;
	mcmcp ngen=3000000 relburnin=yes burninfrac=0.1 printfreq=1000 samplefreq=100 nchains=4 savebrlens=yes;
	end;
