# Supplementary material for: Evolution of endoglucanase genes in subterranean and surface isopod crustaceans from Central Western Australia
Source: Ecol Evol. 2023 Sep 29;13(10):e10552. doi: 10.1002/ece3.10552 (PMC10541295; doi:10.1002/ece3.10552)
Supplement: Supplementary file 1 — Appendix S1 [file ECE3-13-e10552-s001.zip › Selection_Pressure_Geneious.phy]

 4 765
GU120094.1  TGGGGCCGGCCCGAGGATATGACAATGGATAGGCCCTCAGATAAAATTGATTCTGAAGAGCCAGGATCTGGTCTAGCTGGAGAAACAGCTGCTGCTCTTGCTGCGGCTTCCATAGTGTTCCAAGATGTTGATTCTTCCTACTCTGCACAGCTACTTCAGGCAGCTAAAGAACTTTACGATCTTGCTGACAACTACAGAGATTTTTATTACAACGCTATTGGAGGAGCTTCAGGATATTATCTATCTTCAAACTGGCAAGATGAACTGGTTTGGGGAGCATTATGGCTGTACAGAGCAACCGGAGACGAAGCTTACCTGACTAAAGGGCAACAATATATTGAAGAATTTGGATTCTTGGGAATTCAATACGGATGGACTTATAACTTTGACTGGGATGACAAAAGAGCTGGATGTTATGCTCTTCTGGCCGAGCTGGACGGAAGCGATCTTTACAGAGAAACCTTAAGGAATTATACCATTTACCTGCGCGACGGGCAACAAAAAACACCTCTTGGCCTTGTCTATATTATGCAGTGGGGAACACTTCGTCATGCAAATAACGTGGGCTTTATTGCCTTAAGAGCTGCTGAACTAGGTCTCGACACAGAGGAAAACGTTGCTTTCGCCAAAACACAGATCGATTACACTCTGGGATCCACTGGGGGATCCTACATGGTTGGGTTCGGAGAAAATCCTCCAGTGCGACCACACCACCGATCTGCATCATGTCCTTATCCCCCTGATACTTGTGACTGGGCACAAGAA
NODE_3463   TGGGGAAGACCTGAGGATATGGATGTTGAAAGGCCTTCGGATTATATCGATTCTCAAGAACCAGGATCTGATCTTGCTGGAGAGACGGCTGCAGCTCTTGCAGCAGCTTCCATAGTCTTCCAAGATGTAGACTCGTCCTATTCTGCACAGTTGCTCCAGGCGGCAAAGGAACTCTATGACTTCGCTGACAACTACAGAGATTTCTATTATAATGCTATTCAAGGAGCTGCAGGATATTATTTATCATCAGACTATCATGATGAACTTGTCTATGGAGCGTTGTGGTTGAACAGAGCAACCGGGGATGAAGCCTACTTGACTAAAGCAAAGCAGTACATTGAAGAATTTGGATTTTTAGGTATTCAGTATGGATGGACTTACAATTTTGATTGGGATGACAAAAGAGCTGGATGTTATGCCCTTCTTGCTGAATTAGATGGAAGTGATCTATACAGAGAGACTTTGCGAAACTACACCATATACTTACGCAATGAGCAGCAAAAAACTCCTCTAGGGCTTGTTTATATTATGCAGTGGGGAACCCTACGCCATGCCAACAATGTGGCCTTCATTGCCTTAAGAGCTGCTGAACTGGGTCTTGATGTCGACGAAAATATAAACTTCGCGAAAACCCAGATCGATTACACTCTAGGTTCCACAGGTCGTTCATACATGGTTGGCTTCGGGGTAAACCCCCCAGTTCGCCCTCATCATAGAGCAGCGTCATGCCCATATCCTCCTGCTACCTGTGATTGGGCCCAAGAA
NODE_3571   TGGGGACGTCCTGAAGACATGACAATGGATAGGCCCTCAGATAAAATAGATTCTCAAGAACCAGGATCTGATCTTGCTGGAGAAACTGCTGCTGCTCTTGCTGCTGCATCCATTGTGTTCCAGGATGTAGATTCATCTTATTCTGCACAATTACTTCAAGCAGCCGTTGAACTCTACGACCTGGCTGACAACTACAGGGACTTTTATTACAATGCTATTGGAGGAGCTTCAGGATATTACCTGTCTTCAGGCTGGGAGGATGAACTTGTTTGGGGTGCATTGTGGTTGTACAGAGCAACTGGAGACGAGGCTTACCTAACCAAAGGGAAACAATATATAGAAGAATTTGGATTCCTGGGCACTCAATACGGATGGACTTATAATTTTGATTGGGATGACAAGAGAGCGGGATGTTACGCTCTTCTTGCTGAACTGGACGGAAGCGACCTTTACAGAGAGACCTTAAGAAACTACACCATTTACCTGCGCAACGAGCAGCAAAAAACACCTCTTGGCCTTGTCTATATTATGCAGTGGGGAACCCTCCGCCATGCTAATAACGTCGGCTTTATTGCCTTAAGAGCTGCTGAACTAGGCCTCGACACAGAAGAAAACGTGGCATTCGCCAAAACCCAGATCGATTACACCCTGGGTTCAACTGGCAGATCCTACATGGTTGGTTTTGGGGTCAATCCTCCTGTTCGACCACATCATCGGGCTGCGTCATGCCCTTACCCTCCTGATACTTGCGACTGGGCACAAGAA
NODE_5007   TGGGGAAGACCTGAGGATATGGATGTAGAAAGACCTTCGGATAAAATCGATTCTCAAGAACCAGGATCTGATCTTGCTGGAGAAACGGCTGCAGCTCTTGCAGCAGCTTCTATAGTCTTCCAAGACGTAGATTCATCCTATTCTGCACAGCTGCTCGAGGCAGCAAAGGAACTCTATGACTTTGCTGATAACTACAGAGATTTCTATTATAATTCCATTCAAGGAGCTTCAGGATATTATTTATCATCAAACTGGCAAGACGAACTTGTGTGGGGAGCGTTGTGGTTGAATAGAGCAACCGGAGATGAAGCCTACCTGACTAAAGCAAAGCAGTACATTGAAGAATTCGGATTCTTGGGTATTCAGTATGGATGGACTTACAATTTTGATTGGGATGACAAAAGAGCTGGATGTTATGCCCTTCTTGCTGAAATAGATGGAAGTGATCTATACAGAGAGACTTTGAGAAACTACACCATCTACTTGCGCAATGAGCAGCAAAAAACTCCTCTTGGGCTCGTTTATATTATGCAGTGGGGAACCCTACGCCATGCCAACAATGTGGGCTTCATTGCCTTAAGAGCTGCTGAACTGGGTCTTGATGCTGACGAAAACATAAACTTCGCGAAAACCCAGATCGATTACACTCTAGGTTCCTCAGGTCGATCATACATGGTTGGCTTCGGAGAAAACCCTCCAGTTCGGCCTCATCATAGAGCAGCGTCATGCCCATATCCTCCTGATACCTGTGATTGGGCCCAAGAG
